# Supplementary material for: Impacts of climate change, population growth, and power sector decarbonization on urban building energy use
Source: Nat Commun. 2023 Oct 18;14:6434. doi: 10.1038/s41467-023-41458-5 (PMC10584859; doi:10.1038/s41467-023-41458-5)
Supplement: Supplementary file 4 — Supplementary Data 1 [file 41467_2023_41458_MOESM4_ESM.xlsx]

## Sheet: Sheet1
Urban area	Latitude	Longitude	Number of PUMAs	Number of weather stations
Aberdeen--Bel Air South--Bel Air North, MD	39.509	-76.3034	2	1
Akron, OH	41.0662	-81.4919	5	1
Albany, GA	31.5911	-84.1688	1	1
Albany--Schenectady, NY	42.7464	-73.8005	5	1
Albuquerque, NM	35.1413	-106.629	5	1
Allentown, PA--NJ	40.6511	-75.4422	5	1
Alton, IL--MO	38.8977	-90.1283	1	1
Anderson, IN	40.0898	-85.6798	1	1
Ann Arbor, MI	42.24	-83.6627	2	1
Anniston--Oxford, AL	33.6644	-85.8288	1	1
Antioch, CA	37.9917	-121.782	3	1
Asheville, NC	35.5364	-82.6656	3	1
Athens-Clarke County, GA	33.9421	-83.3983	1	1
Atlanta, GA	33.8241	-84.3319	36	2
Atlantic City, NJ	39.3716	-74.5901	2	1
Augusta-Richmond County, GA--SC	33.488	-81.9964	2	1
Austin, TX	30.3585	-97.7615	11	1
Avondale--Goodyear, AZ	33.4727	-112.399	2	1
Bakersfield, CA	35.3623	-119.031	3	1
Baltimore, MD	39.2341	-76.6478	18	1
Barnstable Town, MA	41.6228	-70.5765	2	1
Baton Rouge, LA	30.4279	-91.0389	4	1
Beaumont, TX	30.1192	-94.1271	1	1
Billings, MT	45.7913	-108.532	1	1
Binghamton, NY--PA	42.1054	-75.9628	1	1
Birmingham, AL	33.4691	-86.792	6	1
Bloomington, IN	39.1629	-86.5484	1	1
Boise City, ID	43.6172	-116.292	2	1
Bonita Springs, FL	26.2106	-81.7449	2	1
Boston, MA--NH--RI	42.3731	-71.1407	35	3
Boulder, CO	40.0271	-105.239	1	1
Bremerton, WA	47.6178	-122.626	2	1
Bridgeport--Stamford, CT--NY	41.1353	-73.534	6	1
Brownsville, TX	25.9664	-97.4736	1	1
Buffalo, NY	42.9249	-78.8237	8	1
Burlington, NC	36.079	-79.4084	1	1
Camarillo, CA	34.2313	-119.035	1	1
Canton, OH	40.8279	-81.4301	2	1
Cape Coral, FL	26.6025	-81.8421	5	1
Cartersville, GA	34.1925	-84.8282	1	1
Cedar Rapids, IA	41.9986	-91.6633	1	1
Charleston--North Charleston, SC	32.9023	-80.0155	3	1
Charlotte, NC--SC	35.2497	-80.8158	10	1
Chattanooga, TN--GA	35.0586	-85.2111	3	1
Chicago, IL--IN	41.8271	-87.8954	60	2
Cincinnati, OH--KY--IN	39.1855	-84.462	14	1
Cleveland, OH	41.4432	-81.6084	15	1
College Station--Bryan, TX	30.6267	-96.3311	1	1
Colorado Springs, CO	38.873	-104.771	5	1
Columbia, SC	34.0362	-81.0772	3	1
Columbus, GA--AL	32.4847	-84.981	1	1
Columbus, OH	40.0212	-82.9685	12	1
Concord, CA	37.848	-122.017	4	1
Concord, NC	35.4896	-80.5807	2	1
Conroe--The Woodlands, TX	30.1236	-95.4523	1	1
Corpus Christi, TX	27.7453	-97.4126	2	1
Dallas--Fort Worth--Arlington, TX	32.8127	-96.972	45	3
Dalton, GA	34.7928	-84.9388	1	1
Danbury, CT--NY	41.4583	-73.426	1	1
Davenport, IA--IL	41.5173	-90.5129	2	1
Dayton, OH	39.7548	-84.1682	5	1
Decatur, IL	39.8457	-88.9372	1	1
Deltona, FL	28.9926	-81.2606	1	1
Denton--Lewisville, TX	33.093	-97.0663	3	1
Denver--Aurora, CO	39.7108	-104.955	18	1
Des Moines, IA	41.6194	-93.6561	3	1
Detroit, MI	42.4898	-83.2272	27	3
Dover, DE	39.1473	-75.5438	1	1
Dover--Rochester, NH--ME	43.2263	-70.8996	1	1
Duluth, MN--WI	46.7656	-92.129	1	1
Durham, NC	35.981	-78.9477	3	1
Elkhart, IN--MI	41.6582	-85.9264	1	1
Elmira, NY	42.0716	-76.809	1	1
El Paso, TX--NM	31.7802	-106.389	5	1
Erie, PA	42.0855	-80.1149	1	1
Eugene, OR	44.066	-123.077	2	1
Evansville, IN--KY	37.9785	-87.5374	1	1
Fairfield, CA	38.2591	-122.036	1	1
Fayetteville, NC	35.0526	-78.977	3	1
Fayetteville--Springdale--Rogers, AR--MO	36.2675	-94.1796	1	1
Flint, MI	42.9888	-83.6947	2	1
Fort Wayne, IN	41.1004	-85.1389	3	1
Frederick, MD	39.4158	-77.4082	1	1
Fresno, CA	36.7878	-119.761	5	1
Gadsden, AL	33.9822	-86.0138	1	1
Gainesville, FL	29.6568	-82.371	1	1
Gainesville, GA	34.2625	-83.8555	1	1
Gastonia, NC--SC	35.2562	-81.1522	2	1
Grand Junction, CO	39.0891	-108.567	1	1
Grand Rapids, MI	42.9429	-85.6686	4	1
Green Bay, WI	44.5072	-88.0395	2	1
Greensboro, NC	36.0973	-79.844	3	1
Greenville, NC	35.583	-77.3705	1	1
Greenville, SC	34.8442	-82.4421	3	1
Gulfport, MS	30.4013	-89.0238	1	1
Hagerstown, MD--WV--PA	39.4218	-77.9434	1	1
Harlingen, TX	26.1666	-97.7053	1	1
Harrisburg, PA	40.2463	-76.8671	4	1
Hartford, CT	41.7401	-72.6988	7	1
Hemet, CA	33.753	-116.979	1	1
Hickory, NC	35.7572	-81.4189	2	1
High Point, NC	35.9415	-80.0112	1	1
Holland, MI	42.8014	-86.1039	1	1
Homosassa Springs--Beverly Hills--Citrus Springs, FL	28.8868	-82.4307	1	1
Houston, TX	29.7843	-95.3935	45	2
Huntsville, AL	34.7417	-86.6392	2	1
Indianapolis, IN	39.8113	-86.1455	11	1
Jackson, MS	32.3277	-90.1567	2	1
Jacksonville, FL	30.2401	-81.6427	9	1
Jacksonville, NC	34.7441	-77.4177	1	1
Johnson City, TN	36.3377	-82.351	1	1
Kalamazoo, MI	42.2502	-85.5924	2	1
Kansas City, MO--KS	39.0398	-94.5949	12	2
Kennewick--Pasco, WA	46.2362	-119.195	2	1
Kenosha, WI--IL	42.569	-87.8663	1	1
Killeen, TX	31.0946	-97.7516	1	1
Kingsport, TN--VA	36.5205	-82.5475	2	1
Kissimmee, FL	28.2948	-81.381	1	1
Knoxville, TN	35.9168	-84.0244	4	1
La Crosse, WI--MN	43.8591	-91.2264	1	1
Lady Lake--The Villages, FL	28.9621	-81.9935	1	1
Lafayette, IN	40.4272	-86.885	1	1
Lafayette, LA	30.1662	-92.0136	2	1
Lakeland, FL	28.021	-81.9559	2	1
Lancaster, PA	40.0999	-76.3151	4	1
Lancaster--Palmdale, CA	34.6198	-118.095	2	1
Lansing, MI	42.7211	-84.5353	2	1
Laredo, TX	27.5353	-99.4778	1	1
Las Cruces, NM	32.335	-106.763	1	1
Las Vegas--Henderson, NV	36.1349	-115.167	9	1
Lebanon, PA	40.3512	-76.4051	1	1
Lee's Summit, MO	38.8981	-94.3757	1	1
Leominster--Fitchburg, MA	42.5692	-71.8509	1	1
Lexington-Fayette, KY	38.0235	-84.4953	2	1
Lima, OH	40.7397	-84.1199	1	1
Lincoln, NE	40.8071	-96.6804	1	1
Little Rock, AR	34.7566	-92.3212	2	1
Longview, TX	32.5173	-94.7795	1	1
Lorain--Elyria, OH	41.4051	-82.1554	1	1
Los Angeles--Long Beach--Anaheim, CA	33.9827	-118.104	84	2
Louisville/Jefferson County, KY--IN	38.2314	-85.6745	7	1
Lubbock, TX	33.5592	-101.893	1	1
McAllen, TX	26.244	-98.1721	6	1
McKinney, TX	33.2048	-96.6767	1	1
Macon, GA	32.8334	-83.6708	1	1
Madison, WI	43.1236	-89.3606	3	1
Manchester, NH	42.991	-71.4797	1	1
Mandeville--Covington, LA	30.4337	-90.1066	1	1
Mansfield, OH	40.7552	-82.5304	1	1
Medford, OR	42.3364	-122.844	1	1
Memphis, TN--MS--AR	35.0951	-89.9179	9	1
Merced, CA	37.331	-120.526	1	1
Miami, FL	26.1756	-80.2314	47	2
Milwaukee, WI	43.0561	-88.1019	11	1
Minneapolis--St. Paul, MN--WI	44.9783	-93.2805	23	2
Mission Viejo--Lake Forest--San Clemente, CA	33.558	-117.657	3	1
Mobile, AL	30.6674	-88.1634	3	1
Modesto, CA	37.6745	-120.966	2	1
Monroe, LA	32.5211	-92.1171	1	1
Montgomery, AL	32.4	-86.2975	1	1
Muncie, IN	40.1972	-85.4038	1	1
Murfreesboro, TN	35.8483	-86.4061	1	1
Murrieta--Temecula--Menifee, CA	33.638	-117.23	3	1
Muskegon, MI	43.1656	-86.2129	1	1
Myrtle Beach--Socastee, SC--NC	33.7636	-78.8504	1	1
Nampa, ID	43.6158	-116.61	1	1
Nashua, NH--MA	42.8209	-71.4408	2	1
Nashville-Davidson, TN	36.1281	-86.681	8	1
New Bedford, MA	41.6739	-70.9371	1	1
New Haven, CT	41.323	-72.9033	5	1
New Orleans, LA	29.9547	-90.1437	6	1
New York--Newark, NY--NJ--CT	40.7184	-73.9702	144	6
North Port--Port Charlotte, FL	27.0065	-82.1238	1	1
Norwich--New London, CT--RI	41.3967	-72.0733	2	1
Ocala, FL	29.1549	-82.1326	2	1
Ogden--Layton, UT	41.1231	-111.975	3	1
Oklahoma City, OK	35.5048	-97.5243	6	1
Olympia--Lacey, WA	47.0355	-122.856	1	1
Omaha, NE--IA	41.2349	-96.0346	5	1
Orlando, FL	28.5844	-81.4112	14	1
Oxnard, CA	34.2511	-119.204	2	1
Palm Bay--Melbourne, FL	28.1882	-80.6747	4	1
Palm Coast--Daytona Beach--Port Orange, FL	29.2599	-81.0731	3	1
Pensacola, FL--AL	30.4853	-87.2534	2	1
Peoria, IL	40.7018	-89.5853	1	1
Petaluma, CA	38.2516	-122.646	1	1
Philadelphia, PA--NJ--DE--MD	39.9733	-75.2982	42	3
Phoenix--Mesa, AZ	33.4941	-111.97	31	1
Pittsburgh, PA	40.4569	-79.9509	13	2
Portland, ME	43.6638	-70.3222	2	1
Portland, OR--WA	45.5204	-122.651	15	1
Port St. Lucie, FL	27.2645	-80.303	3	1
Poughkeepsie--Newburgh, NY--NJ	41.5533	-73.9847	3	2
Providence, RI--MA	41.7763	-71.3974	9	1
Provo--Orem, UT	40.2765	-111.735	2	1
Racine, WI	42.736	-87.8375	1	1
Raleigh, NC	35.7683	-78.6696	8	1
Reading, PA	40.3644	-75.9514	2	1
Reno, NV--CA	39.5326	-119.797	2	1
Richmond, VA	37.4779	-77.488	6	1
Riverside--San Bernardino, CA	33.985	-117.342	14	1
Roanoke, VA	37.2908	-79.9763	1	1
Rochester, NY	43.1376	-77.5682	6	1
Rockford, IL	42.2951	-89.0108	2	1
Rock Hill, SC	34.9579	-81.0404	1	1
Round Lake Beach--McHenry--Grayslake, IL--WI	42.4082	-88.1506	1	1
Sacramento, CA	38.6386	-121.325	13	1
St. Louis, MO--IL	38.6307	-90.341	17	2
Salem, OR	44.9341	-123.01	2	1
Salinas, CA	36.705	-121.664	1	1
Salt Lake City--West Valley City, UT	40.6382	-111.926	9	1
San Antonio, TX	29.515	-98.4757	15	1
San Diego, CA	32.9287	-117.129	21	1
San Francisco--Oakland, CA	37.6902	-122.129	24	1
San Jose, CA	37.3298	-121.945	13	1
Santa Barbara, CA	34.4275	-119.724	1	1
Santa Clarita, CA	34.4299	-118.522	1	1
Santa Cruz, CA	37.0523	-121.999	1	1
Santa Maria, CA	34.9118	-120.439	1	1
Santa Rosa, CA	38.4444	-122.741	1	1
Sarasota--Bradenton, FL	27.3035	-82.4753	5	1
Savannah, GA	32.0448	-81.1517	2	1
Scranton, PA	41.2421	-75.9273	3	1
Seattle, WA	47.4686	-122.275	24	3
Sebastian--Vero Beach South--Florida Ridge, FL	27.6635	-80.4225	1	1
Shreveport, LA	32.4864	-93.7562	2	1
Simi Valley, CA	34.2697	-118.747	1	1
Sioux Falls, SD	43.5335	-96.7356	1	1
Slidell, LA	30.2944	-89.7913	1	1
South Bend, IN--MI	41.7144	-86.2017	2	1
South Lyon--Howell, MI	42.5073	-83.806	1	1
Spartanburg, SC	34.9749	-81.9895	2	1
Spokane, WA	47.6801	-117.352	3	1
Springfield, IL	39.7866	-89.6424	1	1
Springfield, MA--CT	42.1259	-72.574	5	1
Springfield, MO	37.1489	-93.2871	2	1
Springfield, OH	39.9377	-83.813	1	1
Spring Hill, FL	28.4887	-82.5238	1	1
Stockton, CA	37.9619	-121.288	2	1
Syracuse, NY	43.0904	-76.164	3	1
Tallahassee, FL	30.4732	-84.2689	2	1
Tampa--St. Petersburg, FL	28.0062	-82.5141	19	1
Terre Haute, IN	39.5146	-87.3742	1	1
Texas City, TX	29.3883	-95.0285	1	1
Thousand Oaks, CA	34.1956	-118.861	1	1
Toledo, OH--MI	41.6397	-83.6139	4	1
Topeka, KS	39.0417	-95.6925	1	1
Trenton, NJ	40.2285	-74.7182	2	1
Tucson, AZ	32.2549	-110.946	7	1
Tulsa, OK	36.1054	-95.9013	5	1
Tuscaloosa, AL	33.2064	-87.5389	1	1
Twin Rivers--Hightstown, NJ	40.2845	-74.5767	1	1
Tyler, TX	32.3101	-95.3019	1	1
Utica, NY	43.0947	-75.276	1	1
Valdosta, GA	30.8757	-83.2958	1	1
Vallejo, CA	38.1095	-122.212	1	1
Victorville--Hesperia, CA	34.4769	-117.311	2	1
Villas, NJ	39.0038	-74.8904	1	1
Vineland, NJ	39.4807	-75.0279	1	1
Virginia Beach, VA	36.9086	-76.3096	9	1
Visalia, CA	36.2926	-119.3	1	1
Waco, TX	31.5422	-97.166	1	1
Waldorf, MD	38.6093	-76.9879	1	1
Warner Robins, GA	32.5804	-83.6682	1	1
Washington, DC--VA--MD	38.8972	-77.1898	37	2
Waterbury, CT	41.549	-73.0396	2	1
Waterloo, IA	42.4959	-92.3842	1	1
Westminster--Eldersburg, MD	39.4884	-76.9598	1	1
Wichita, KS	37.6796	-97.3273	1	1
Williamsburg, VA	37.282	-76.7486	1	1
Wilmington, NC	34.2175	-77.8983	1	1
Winston-Salem, NC	36.0722	-80.2665	4	1
Winter Haven, FL	28.044	-81.7038	1	1
Worcester, MA--CT	42.2784	-71.7038	4	1
Yakima, WA	46.6104	-120.548	1	1
York, PA	39.9569	-76.7172	1	1
Youngstown, OH--PA	41.1448	-80.6811	2	1
