# Supplementary material for: Impacts of climate change, population growth, and power sector decarbonization on urban building energy use
Source: Nat Commun. 2023 Oct 18;14:6434. doi: 10.1038/s41467-023-41458-5 (PMC10584859; doi:10.1038/s41467-023-41458-5)
Supplement: Supplementary file 6 — Source Data [file 41467_2023_41458_MOESM6_ESM.xlsx]

## Sheet: Figure 1
Urban Areas	SSP1-2.6	SSP2-4.5	SSP3-7.0	SSP5-8.5		Unit: %
Aberdeen--Bel Air South--Bel Air North, MD	-1.82993	-1.0301	-0.852937	-0.555711
Akron, OH	-0.328121	0.753044	1.01494	1.68197
Albany, GA	1.48424	2.30836	2.82221	3.47775
Albany--Schenectady, NY	0.112402	0.659893	1.33323	1.49318
Albuquerque, NM	1.12189	2.0289	2.45773	3.22338
Allentown, PA--NJ	-1.93614	-1.51621	-0.969065	-1.17748
Alton, IL--MO	-1.81572	-0.337324	-0.365145	0.275858
Anderson, IN	-1.92611	-1.04287	-1.11175	-0.757123
Ann Arbor, MI	-0.287072	0.459624	0.471964	0.83514
Anniston--Oxford, AL	1.02505	1.88568	2.13345	2.867
Antioch, CA	1.11431	1.77164	1.99537	2.64894
Asheville, NC	-1.57066	-1.52123	-1.53371	-1.57926
Athens-Clarke County, GA	-0.489653	0.00989617	0.239425	0.740376
Atlanta, GA	0.817634	1.82951	2.23237	2.99646
Atlantic City, NJ	0.063825	1.0201	1.41667	2.04129
Augusta-Richmond County, GA--SC	1.17244	2.13844	2.55416	3.26935
Austin, TX	1.92991	3.33101	3.51113	4.71445
Avondale--Goodyear, AZ	3.24595	4.93404	5.55323	7.08159
Bakersfield, CA	0.458372	1.4793	1.81468	2.77966
Baltimore, MD	-1.5488	-0.694677	-0.492276	-0.141452
Barnstable Town, MA	0.096033	0.909616	1.18994	1.59816
Baton Rouge, LA	2.02682	3.46287	3.75799	4.49843
Beaumont, TX	1.672	3.01962	3.30229	4.22304
Billings, MT	-1.19853	-0.620761	-0.620837	-0.39386
Binghamton, NY--PA	-1.22699	-0.930285	-0.447618	-0.613786
Birmingham, AL	1.0331	2.1931	2.47301	3.30904
Bloomington, IN	-2.09046	-1.18434	-1.28195	-0.939459
Boise City, ID	0.38224	1.20653	1.62411	1.80464
Bonita Springs, FL	1.11668	2.72025	3.70238	4.74171
Boston, MA--NH--RI	0.0497238	0.643743	0.95599	1.31046
Boulder, CO	-0.325834	0.0567779	0.147764	0.276109
Bremerton, WA	-3.30949	-2.887	-3.2265	-3.92324
Bridgeport--Stamford, CT--NY	-0.388652	0.143769	0.402934	0.848497
Brownsville, TX	1.80427	3.41412	3.7577	5.24884
Buffalo, NY	1.09026	1.93467	2.40878	2.94816
Burlington, NC	-1.40355	-0.754534	-0.686159	-0.229959
Camarillo, CA	1.65087	2.5995	2.99882	4.34945
Canton, OH	-0.506437	0.514409	0.767791	1.3889
Cape Coral, FL	2.06503	3.72417	4.812	5.87805
Cartersville, GA	-0.318873	0.235516	0.380479	0.87608
Cedar Rapids, IA	-0.586084	0.644289	0.682396	1.23628
Charleston--North Charleston, SC	0.436222	1.19335	1.43535	2.20312
Charlotte, NC--SC	-0.233048	0.55654	0.838882	1.47392
Chattanooga, TN--GA	-0.91038	-0.369382	-0.341891	0.0810154
Chicago, IL--IN	0.547101	1.81112	1.95193	2.58438
Cincinnati, OH--KY--IN	-1.21452	-0.342078	-0.320012	0.0936892
Cleveland, OH	-0.535236	0.356207	0.568329	1.08361
College Station--Bryan, TX	1.48597	3.07297	3.31614	4.36399
Colorado Springs, CO	-0.120161	0.308267	0.42138	0.553833
Columbia, SC	-0.191321	0.587085	0.986798	1.52113
Columbus, GA--AL	1.39703	2.4691	2.94242	3.81297
Columbus, OH	-0.443103	0.578947	0.718798	1.20462
Concord, CA	1.11235	1.74265	1.94711	2.55277
Concord, NC	-0.926204	-0.302796	-0.0918694	0.395668
Conroe--The Woodlands, TX	2.01764	3.40289	3.61599	4.56763
Corpus Christi, TX	0.677815	2.1375	2.43037	3.6385
Dallas--Fort Worth--Arlington, TX	1.58713	3.16246	3.31096	4.35504
Dalton, GA	-1.89293	-1.54443	-1.64847	-1.3311
Danbury, CT--NY	-0.436302	0.0924392	0.439405	0.725381
Davenport, IA--IL	-0.618074	0.58965	0.626363	1.21034
Dayton, OH	-1.18209	-0.242204	-0.188339	0.227879
Decatur, IL	-0.734893	0.521497	0.585621	1.15926
Deltona, FL	1.7428	3.08267	3.73498	4.60197
Denton--Lewisville, TX	1.80443	3.36184	3.4919	4.53875
Denver--Aurora, CO	-0.470927	-0.128714	-0.0489181	0.0521836
Des Moines, IA	-1.44727	-0.274281	-0.36863	0.114658
Detroit, MI	1.40398	2.50671	2.7242	3.43528
Dover, DE	-0.852838	0.148412	0.460361	1.01285
Dover--Rochester, NH--ME	0.950679	1.68709	1.97684	2.47009
Duluth, MN--WI	-3.00031	-2.85757	-3.43071	-3.54192
Durham, NC	-0.413645	0.418961	0.497674	1.20126
Elkhart, IN--MI	0.421217	1.62099	1.75859	2.30051
Elmira, NY	0.747031	1.51541	2.04955	2.41769
El Paso, TX--NM	1.67253	2.98676	3.54787	5.03385
Erie, PA	0.430733	1.37552	1.80119	2.32244
Eugene, OR	-2.55968	-2.31531	-2.71635	-3.42563
Evansville, IN--KY	-0.474044	0.888366	0.998027	1.68183
Fairfield, CA	1.72931	2.40829	2.57965	3.17898
Fayetteville, NC	-1.7088	-0.97045	-1.00866	-0.322899
Fayetteville--Springdale--Rogers, AR--MO	0.589256	1.90016	1.88863	2.45889
Flint, MI	-0.435503	0.481482	0.550013	1.18243
Fort Wayne, IN	-1.20016	-0.31939	-0.320802	0.0533812
Frederick, MD	-2.15002	-1.41404	-1.28996	-1.07967
Fresno, CA	0.616139	1.63298	1.9727	2.73029
Gadsden, AL	-0.500326	0.294943	0.482931	1.14346
Gainesville, FL	1.09756	2.20011	2.80294	3.49164
Gainesville, GA	-0.694851	-0.368854	-0.226611	0.152129
Gastonia, NC--SC	-0.859384	-0.154155	0.0645621	0.629283
Grand Junction, CO	-0.244254	0.321374	0.665132	0.896637
Grand Rapids, MI	1.16429	2.2463	2.49727	3.17621
Green Bay, WI	-0.345084	0.34935	0.303182	0.659147
Greensboro, NC	-1.20509	-0.4879	-0.356899	0.142724
Greenville, NC	-2.25356	-1.65651	-1.61283	-1.13109
Greenville, SC	-0.504639	-0.100764	0.0750884	0.382053
Gulfport, MS	2.76763	4.19321	4.6338	5.5491
Hagerstown, MD--WV--PA	-2.62957	-2.09404	-1.80835	-1.93642
Harlingen, TX	3.01927	4.98934	5.36484	7.2191
Harrisburg, PA	-1.81945	-1.22587	-0.822231	-0.82307
Hartford, CT	-0.137356	0.440506	0.88171	1.28831
Hemet, CA	2.79382	4.09853	4.44488	5.80716
Hickory, NC	-1.45631	-1.03589	-0.987961	-0.689329
High Point, NC	-1.13895	-0.461219	-0.350557	0.136991
Holland, MI	0.225286	1.22877	1.34326	1.92121
Homosassa Springs--Beverly Hills--Citrus Springs, FL	0.839809	2.02214	2.67661	3.47682
Houston, TX	2.0769	3.57198	3.78897	4.82624
Huntsville, AL	-0.77054	0.0265392	0.0603648	0.630543
Indianapolis, IN	-1.87089	-0.984903	-0.989241	-0.62708
Jackson, MS	1.75332	3.20008	3.44826	4.24137
Jacksonville, FL	0.819728	1.48055	1.81242	2.41477
Jacksonville, NC	-2.26013	-1.94345	-2.14473	-1.76535
Johnson City, TN	-2.18086	-2.20029	-2.31817	-2.41045
Kalamazoo, MI	0.350849	1.48013	1.62785	2.18355
Kansas City, MO--KS	0.519924	2.53192	2.50274	3.42405
Kennewick--Pasco, WA	-2.88022	-2.40956	-2.83137	-3.67513
Kenosha, WI--IL	0.44921	1.39896	1.41461	1.87428
Killeen, TX	-0.27398	0.729394	0.824758	1.63472
Kingsport, TN--VA	-2.81973	-2.95537	-3.15926	-3.32529
Kissimmee, FL	1.73027	3.18706	4.01208	4.95378
Knoxville, TN	-0.864019	-0.319237	-0.250262	0.107809
La Crosse, WI--MN	-1.28801	-0.259307	-0.395391	0.098212
Lady Lake--The Villages, FL	1.03256	2.31202	3.03035	3.81013
Lafayette, IN	-1.469	-0.487138	-0.526756	-0.137171
Lafayette, LA	1.17513	2.42122	2.6944	3.4419
Lakeland, FL	1.28111	2.43354	3.15276	3.92758
Lancaster, PA	-2.35784	-1.9068	-1.52852	-1.66658
Lancaster--Palmdale, CA	1.66375	2.78916	3.16134	4.19255
Lansing, MI	-0.10662	0.873417	0.936408	1.48619
Laredo, TX	2.64624	4.35208	4.68774	6.36258
Las Cruces, NM	2.71042	3.86922	4.25183	5.47386
Las Vegas--Henderson, NV	1.66708	3.14994	3.71135	4.84652
Lebanon, PA	-1.11314	-0.35457	0.061937	0.243175
Lees Summit, MO	1.32577	3.59249	3.67295	4.71534
Leominster--Fitchburg, MA	-0.589536	-0.156414	0.345405	0.407635
Lexington-Fayette, KY	-1.72418	-0.978309	-1.03129	-0.641429
Lima, OH	-2.44198	-1.81625	-1.94172	-1.69532
Lincoln, NE	-0.176881	1.04035	0.788712	1.43023
Little Rock, AR	1.51912	3.36131	3.67787	4.45316
Longview, TX	0.692486	2.13925	2.32173	3.07168
Lorain--Elyria, OH	-1.64347	-0.955018	-0.879949	-0.511246
Los Angeles--Long Beach--Anaheim, CA	0.233894	0.537355	0.62656	0.924061
Louisville/Jefferson County, KY--IN	-0.592646	0.515963	0.638388	1.22497
Lubbock, TX	0.651513	1.11751	1.26489	1.7988
McAllen, TX	1.83375	3.8042	4.24172	6.13137
McKinney, TX	2.76559	4.30541	4.44183	5.43648
Macon, GA	1.15888	1.97414	2.33005	3.06602
Madison, WI	-0.908645	-0.176037	-0.28822	0.0882324
Manchester, NH	0.0991157	0.707614	1.12772	1.5314
Mandeville--Covington, LA	0.510381	1.32211	1.56365	2.14891
Mansfield, OH	-1.44732	-0.677702	-0.572	-0.222177
Medford, OR	-1.18385	-0.785428	-0.933342	-1.22406
Memphis, TN--MS--AR	0.411552	2.07681	2.15913	2.92772
Merced, CA	0.784308	1.5977	1.84317	2.41022
Miami, FL	2.58109	4.08921	4.99711	6.02353
Milwaukee, WI	-0.60945	0.08161	0.0692617	0.433836
Minneapolis--St. Paul, MN--WI	-0.297263	0.505849	0.430693	0.920764
Mission Viejo--Lake Forest--San Clemente, CA	0.651238	1.68078	1.98979	3.36987
Mobile, AL	1.8447	3.16081	3.58692	4.51011
Modesto, CA	0.937636	1.80902	2.106	2.83215
Monroe, LA	0.801854	2.2195	2.45324	3.1027
Montgomery, AL	1.50141	2.74451	3.18993	4.12316
Muncie, IN	-1.80496	-0.91409	-0.97317	-0.605317
Murfreesboro, TN	-1.47571	-0.66951	-0.732095	-0.233127
Murrieta--Temecula--Menifee, CA	2.24602	3.35161	3.64141	4.80226
Muskegon, MI	0.441063	1.46704	1.66802	2.30158
Myrtle Beach--Socastee, SC--NC	0.384203	1.03406	1.18855	1.83563
Nampa, ID	-0.367337	0.341689	0.617499	0.530717
Nashua, NH--MA	0.299296	0.929181	1.35177	1.77214
Nashville-Davidson, TN	-0.834085	0.0807496	0.0943711	0.644966
New Bedford, MA	1.35428	2.31603	2.72755	3.42505
New Haven, CT	-0.81826	-0.325562	-0.0522474	0.276554
New Orleans, LA	1.30817	2.63118	3.02625	3.84079
New York--Newark, NY--NJ--CT	1.19353	2.14439	2.59157	3.48524
North Port--Port Charlotte, FL	1.29335	2.66047	3.50876	4.47303
Norwich--New London, CT--RI	-1.07562	-0.701568	-0.492978	-0.35191
Ocala, FL	0.848111	1.98507	2.61904	3.37246
Ogden--Layton, UT	0.478547	1.3901	1.73861	2.10615
Oklahoma City, OK	1.72387	3.82654	3.84425	4.85418
Olympia--Lacey, WA	-2.13411	-1.81746	-2.04668	-2.689
Omaha, NE--IA	-0.701058	0.551162	0.326425	0.927949
Orlando, FL	1.3055	2.52721	3.20859	4.01023
Oxnard, CA	1.5566	2.48694	2.87264	4.18227
Palm Bay--Melbourne, FL	1.06297	2.37795	3.10077	4.00571
Palm Coast--Daytona Beach--Port Orange, FL	1.53562	2.70422	3.27203	4.02897
Pensacola, FL--AL	1.65441	2.71135	3.22462	4.1152
Peoria, IL	-0.710365	0.727775	0.812783	1.4819
Petaluma, CA	2.66461	3.07229	3.15109	3.5606
Philadelphia, PA--NJ--DE--MD	-0.754384	0.153246	0.551315	1.04811
Phoenix--Mesa, AZ	2.83505	4.37716	4.96752	6.32738
Pittsburgh, PA	0.609476	1.67554	2.05737	2.62793
Portland, ME	0.910298	1.4103	1.69458	2.04784
Portland, OR--WA	-1.2574	-0.943133	-0.996745	-1.22873
Port St. Lucie, FL	2.17006	3.54935	4.30606	5.28335
Poughkeepsie--Newburgh, NY--NJ	0.634801	1.32696	1.7661	2.28534
Providence, RI--MA	0.404499	1.04527	1.39526	1.86374
Provo--Orem, UT	0.525274	1.30512	1.61277	1.93453
Racine, WI	-0.587245	0.10177	0.0672111	0.431984
Raleigh, NC	-0.431033	0.377735	0.45216	1.13624
Reading, PA	-1.29865	-0.588845	-0.11322	0.0854693
Reno, NV--CA	0.706368	1.37626	1.66619	1.94189
Richmond, VA	-2.33732	-1.71039	-1.75168	-1.51443
Riverside--San Bernardino, CA	-0.142768	0.593948	0.788859	1.51875
Roanoke, VA	-1.12161	-0.35741	-0.205833	0.180298
Rochester, NY	-0.622348	-0.0981082	0.295136	0.588824
Rockford, IL	0.433941	1.80665	1.9727	2.69934
Rock Hill, SC	-0.201246	0.590528	0.862068	1.53234
Round Lake Beach--McHenry--Grayslake, IL--WI	0.421964	1.62108	1.6587	2.28179
Sacramento, CA	0.684717	1.31775	1.41527	1.76338
St. Louis, MO--IL	-0.383245	1.18085	1.347	2.06065
Salem, OR	-0.282935	0.142295	0.106848	-0.0530428
Salinas, CA	0.79232	1.22001	1.36652	1.86565
Salt Lake City--West Valley City, UT	0.536289	1.43581	1.81344	2.27016
San Antonio, TX	2.10302	3.58063	3.77073	5.21464
San Diego, CA	0.204412	0.62071	0.697383	1.37103
San Francisco--Oakland, CA	0.961427	1.32998	1.5215	2.09377
San Jose, CA	1.7376	2.15154	2.31734	2.79112
Santa Barbara, CA	1.35632	1.65553	1.80917	2.30609
Santa Clarita, CA	-0.704022	-0.275756	-0.17719	0.196428
Santa Cruz, CA	0.828661	1.28291	1.4823	2.11403
Santa Maria, CA	1.81137	2.43182	2.66016	3.87248
Santa Rosa, CA	1.95084	2.27138	2.32656	2.64992
Sarasota--Bradenton, FL	1.69731	3.13521	4.08226	5.0791
Savannah, GA	0.799821	1.56398	1.91536	2.5799
Scranton, PA	-1.83703	-1.44174	-0.906896	-1.09478
Seattle, WA	-2.21728	-1.79622	-2.03826	-2.59682
Sebastian--Vero Beach South--Florida Ridge, FL	1.96143	3.38172	4.16317	5.1509
Shreveport, LA	1.32038	2.9553	3.27486	4.03627
Simi Valley, CA	0.110518	0.475445	0.570027	0.938929
Sioux Falls, SD	-1.40216	-0.457635	-0.9183	-0.401645
Slidell, LA	0.394403	1.13524	1.35224	1.88843
South Bend, IN--MI	0.115225	1.25655	1.37236	1.88224
South Lyon--Howell, MI	0.738542	1.69582	1.80551	2.38522
Spartanburg, SC	-0.659271	-0.16892	0.0100016	0.321512
Spokane, WA	-1.53322	-1.04596	-1.27779	-1.89055
Springfield, IL	-1.96789	-0.534148	-0.555538	0.0800673
Springfield, MA--CT	-0.140721	0.433132	0.998909	1.23219
Springfield, MO	-0.273151	1.16101	1.19399	1.78621
Springfield, OH	-0.520602	0.607032	0.716489	1.24549
Spring Hill, FL	0.831163	1.86846	2.45383	3.38872
Stockton, CA	0.946246	1.7172	1.90136	2.435
Syracuse, NY	-0.626434	-0.158873	0.256233	0.429329
Tallahassee, FL	1.14949	1.84651	2.30746	2.88626
Tampa--St. Petersburg, FL	1.29305	2.63438	3.45702	4.4339
Terre Haute, IN	-2.7959	-1.97727	-2.17	-1.80997
Texas City, TX	2.44397	4.75455	5.29317	6.9129
Thousand Oaks, CA	0.00140895	0.287391	0.358003	0.646352
Toledo, OH--MI	0.130248	1.13524	1.21644	1.7567
Topeka, KS	0.811647	2.81538	2.81635	3.76481
Trenton, NJ	0.279592	1.16372	1.55523	2.16185
Tucson, AZ	1.91063	3.3528	3.91993	5.31795
Tulsa, OK	1.76252	3.78805	3.93792	4.90962
Tuscaloosa, AL	1.47696	2.76229	2.99378	3.93256
Twin Rivers--Hightstown, NJ	0.549022	1.30274	1.63853	2.20843
Tyler, TX	1.16054	2.77226	2.97578	3.90282
Utica, NY	-0.17924	0.375946	0.766071	0.961697
Valdosta, GA	1.00541	1.69366	2.15354	2.74327
Vallejo, CA	1.0072	1.59969	1.76343	2.28442
Victorville--Hesperia, CA	2.18508	3.64468	4.11351	5.38566
Villas, NJ	-1.26752	0.0391295	0.414672	1.25943
Vineland, NJ	1.11682	2.38133	2.84807	3.74116
Virginia Beach, VA	-1.69344	-0.984588	-0.933492	-0.566863
Visalia, CA	0.48854	1.49551	1.88998	2.74204
Waco, TX	1.28165	2.79216	2.99439	4.19202
Waldorf, MD	-2.59752	-1.91465	-1.82314	-1.66619
Warner Robins, GA	0.0686987	0.443706	0.591192	1.12373
Washington, DC--VA--MD	-1.16783	-0.183587	-0.00821301	0.457063
Waterbury, CT	-0.69404	-0.111191	0.256448	0.558436
Waterloo, IA	-2.97969	-2.28516	-2.63708	-2.50536
Westminster--Eldersburg, MD	-3.82182	-3.68995	-3.7617	-4.0214
Wichita, KS	1.03904	2.66286	2.69696	3.54738
Williamsburg, VA	-0.745191	0.22568	0.345384	0.948489
Wilmington, NC	-0.663689	-0.0264742	0.0298759	0.659766
Winston-Salem, NC	-1.86025	-1.3566	-1.34871	-0.999852
Winter Haven, FL	1.56669	2.90273	3.7372	4.64753
Worcester, MA--CT	-1.30809	-0.98015	-0.46528	-0.600051
Yakima, WA	-1.47196	-0.996674	-1.40648	-2.31609
York, PA	0.227612	1.30399	1.75101	2.38012
Youngstown, OH--PA	0.453985	1.44324	1.72852	2.30765

## Sheet: Figure 2
Unit: %
	Annual (mean)	SSP1-2.6	SSP2-4.5	SSP3-7.0	SSP5-8.5		Warm season (mean)	SSP1-2.6	SSP2-4.5	SSP3-7.0	SSP5-8.5		Hottest days (mean)	SSP1-2.6	SSP2-4.5	SSP3-7.0	SSP5-8.5
	Contiguous U.S.	0.100784	1.02671	1.25345	1.8231		Contiguous U.S.	4.42231	6.50866	7.37344	8.96717		Contiguous U.S.	6.72953	8.41649	9.56505	11.2341
	Northeast	-0.530756	0.158418	0.529242	0.853594		Northeast	4.52547	6.50165	7.4082	9.11662		Northeast	7.21821	8.77979	10.5732	12.1196
	Upper Midwest	-0.415385	0.488496	0.480866	0.948918		Upper Midwest	5.59412	7.80865	8.5533	10.2059		Upper Midwest	8.4151	9.52401	10.6963	13.2669
	Ohio Valley	-0.866675	0.177979	0.224316	0.726872		Ohio Valley	4.95628	7.68618	8.52998	10.1803		Ohio Valley	6.49931	8.12276	9.48268	11.7022
	Southeast	0.265314	1.16937	1.53962	2.21074		Southeast	4.21623	6.22901	7.33023	8.83372		Southeast	7.1804	9.08973	10.0439	11.6236
	Northern Rockies and Plains	-0.869659	0.128278	-0.106	0.390667		Northern Rockies and Plains	5.02232	7.9527	8.85327	10.7117		Northern Rockies and Plains	6.43014	9.04402	10.4531	12.166
	South	1.51545	3.01925	3.25893	4.2812		South	5.18466	7.79102	8.48786	10.4168		South	5.38906	7.87387	8.16769	9.87886
	Southwest	1.01691	1.93757	2.2917	2.95948		Southwest	3.64197	5.73824	6.57129	8.28088		Southwest	4.31067	6.20855	7.81879	8.858
	Northwest	-1.56794	-1.10885	-1.26042	-1.72391		Northwest	3.19649	4.3059	5.32884	6.14813		Northwest	9.11502	10.6618	12.3455	13.6269
	West	1.08255	1.80599	2.03903	2.7672		West	3.12664	4.33401	4.90174	6.24807		West	5.8464	6.73251	7.58168	8.67614
	Annual (std)	SSP1-2.6	SSP2-4.5	SSP3-7.0	SSP5-8.5		Warm season (std)	SSP1-2.6	SSP2-4.5	SSP3-7.0	SSP5-8.5		Hottest days (std)	SSP1-2.6	SSP2-4.5	SSP3-7.0	SSP5-8.5
	Contiguous U.S.	1.3934	1.6834	1.84615	2.20537		Contiguous U.S.	1.32326	1.76519	1.81419	2.05479		Contiguous U.S.	2.67983	2.71329	2.88771	3.02929
	Northeast	1.16147	1.29093	1.35266	1.58694		Northeast	0.913214	0.958721	1.04896	1.10344		Northeast	2.87843	2.92802	3.38448	3.29948
	Upper Midwest	1.12275	1.28314	1.46536	1.6393		Upper Midwest	1.30099	1.63018	1.6863	1.93685		Upper Midwest	2.70049	2.57519	2.50062	2.75478
	Ohio Valley	1.01058	1.34642	1.42545	1.62005		Ohio Valley	1.19381	1.44254	1.44353	1.5792		Ohio Valley	2.38221	2.25738	2.1193	2.48777
	Southeast	1.2948	1.60003	1.87942	2.09148		Southeast	0.936871	1.06669	1.1074	1.20662		Southeast	2.02595	2.15902	2.22543	2.26428
	Northern Rockies and Plains	0.547749	0.798969	0.798413	0.933202		Northern Rockies and Plains	0.512613	0.74998	0.61546	0.676417		Northern Rockies and Plains	3.2233	3.19756	3.11355	3.58468
	South	0.744976	0.994222	1.05288	1.33114		South	1.07708	1.52968	1.53421	1.63958		South	1.68817	1.8062	1.85917	1.81889
	Southwest	1.33535	1.77605	1.94312	2.49067		Southwest	1.53105	1.65494	1.70685	2.13035		Southwest	1.40283	1.48425	1.6098	1.59943
	Northwest	1.11319	1.22336	1.46446	1.76925		Northwest	0.8563	1.16775	1.42907	1.67325		Northwest	2.54381	2.61377	2.63644	2.75856
	West	0.806766	0.986517	1.06598	1.33694		West	1.44433	1.56617	1.64811	1.91306		West	3.45514	3.62284	3.61697	3.5972

## Sheet: Figure 3
Urban Areas	SSP1-2.6	SSP2-4.5	SSP3-7.0	SSP5-8.5		Unit: %
Aberdeen--Bel Air South--Bel Air North, MD	-12.2245	-13.8898	-14.4804	-16.7565
Akron, OH	-9.72433	-11.4072	-12.2811	-13.902
Albany, GA	-2.32277	-4.61268	-5.6201	-6.53684
Albany--Schenectady, NY	-10.3932	-12.061	-11.3021	-14.9363
Albuquerque, NM	-6.97847	-9.98823	-10.8373	-13.4618
Allentown, PA--NJ	-9.87101	-11.4901	-11.062	-14.1557
Alton, IL--MO	-11.702	-13.0722	-15.1287	-15.9172
Anderson, IN	-9.93767	-11.9616	-13.2788	-14.5447
Ann Arbor, MI	-13.246	-14.8717	-16.0842	-17.4923
Anniston--Oxford, AL	-6.76652	-9.34684	-10.4717	-11.6151
Antioch, CA	-3.8641	-4.41067	-5.0809	-6.9096
Asheville, NC	-6.24929	-8.84766	-9.75908	-11.6376
Athens-Clarke County, GA	-5.73617	-8.19611	-9.47507	-10.7161
Atlanta, GA	-7.29182	-10.0982	-11.3944	-12.8146
Atlantic City, NJ	-9.66194	-11.0347	-11.7003	-13.857
Augusta-Richmond County, GA--SC	-3.01395	-5.4163	-6.49977	-7.92643
Austin, TX	-6.87102	-9.29487	-9.68871	-11.9724
Avondale--Goodyear, AZ	-3.23804	-4.36076	-4.67317	-6.06063
Bakersfield, CA	-1.20156	-2.01363	-2.74791	-4.21274
Baltimore, MD	-11.8873	-13.5711	-14.1833	-16.4278
Barnstable Town, MA	-9.5256	-11.0508	-12.0763	-14.0249
Baton Rouge, LA	-5.58974	-8.24126	-9.37131	-10.4555
Beaumont, TX	-4.79658	-7.16002	-7.85064	-9.28209
Billings, MT	-10.3294	-11.3428	-12.879	-14.5825
Binghamton, NY--PA	-11.8235	-13.4972	-13.0332	-16.013
Birmingham, AL	-8.37436	-10.9507	-12.0597	-13.2269
Bloomington, IN	-11.2833	-12.9673	-14.3102	-15.3154
Boise City, ID	-8.42505	-8.79085	-10.2183	-12.9264
Bonita Springs, FL	-0.0525609	-0.16508	-0.255937	-0.308999
Boston, MA--NH--RI	-9.61615	-11.3513	-11.8615	-14.2826
Boulder, CO	-6.06284	-8.76414	-9.66749	-11.7636
Bremerton, WA	-9.31993	-9.18504	-10.4811	-12.6596
Bridgeport--Stamford, CT--NY	-10.4069	-12.082	-12.2959	-15.2317
Brownsville, TX	-2.43669	-3.51782	-3.76183	-4.64769
Buffalo, NY	-13.3913	-15.2071	-15.8537	-17.9171
Burlington, NC	-8.91397	-10.867	-11.681	-13.5113
Camarillo, CA	-2.1219	-2.79573	-3.22888	-4.48785
Canton, OH	-9.58915	-11.286	-12.1765	-13.7788
Cape Coral, FL	-0.118811	-0.222347	-0.311313	-0.351735
Cartersville, GA	-7.61677	-10.1101	-11.2979	-12.5405
Cedar Rapids, IA	-12.8367	-13.9814	-15.8153	-16.7685
Charleston--North Charleston, SC	-3.28851	-4.90594	-5.66399	-6.56066
Charlotte, NC--SC	-6.50316	-8.87527	-9.89305	-11.863
Chattanooga, TN--GA	-6.8743	-8.77878	-9.79567	-10.807
Chicago, IL--IN	-13.8082	-15.0618	-16.8915	-18.1135
Cincinnati, OH--KY--IN	-9.82037	-11.49	-12.6739	-13.7632
Cleveland, OH	-11.777	-13.4696	-14.3958	-16.1343
College Station--Bryan, TX	-8.50213	-10.9952	-11.5939	-13.8739
Colorado Springs, CO	-3.80893	-6.70192	-7.76829	-9.97858
Columbia, SC	-3.72952	-5.91295	-7.00941	-8.27663
Columbus, GA--AL	-5.97907	-8.82964	-10.2836	-11.4177
Columbus, OH	-12.1365	-13.75	-14.8249	-16.1718
Concord, CA	-4.19956	-4.84605	-5.60907	-7.71363
Concord, NC	-5.78595	-7.93546	-8.82254	-10.6145
Conroe--The Woodlands, TX	-7.0246	-10.4871	-11.3552	-13.4686
Corpus Christi, TX	-6.57736	-8.33448	-8.74627	-10.3075
Dallas--Fort Worth--Arlington, TX	-8.18196	-10.6455	-11.3416	-13.2901
Dalton, GA	-6.32966	-7.96463	-8.81199	-9.71126
Danbury, CT--NY	-10.7905	-12.3742	-12.4403	-15.2568
Davenport, IA--IL	-13.2792	-14.4879	-16.4379	-17.3241
Dayton, OH	-10.5106	-12.286	-13.4553	-14.7436
Decatur, IL	-12.3392	-13.8919	-15.6626	-16.5521
Deltona, FL	-0.548109	-0.955342	-1.258	-1.38486
Denton--Lewisville, TX	-8.65202	-11.3396	-12.1069	-14.0946
Denver--Aurora, CO	-6.03359	-8.67807	-9.57707	-11.6415
Des Moines, IA	-10.155	-11.2013	-13.2579	-13.9473
Detroit, MI	-14.9238	-16.5304	-17.7722	-19.2082
Dover, DE	-11.6721	-13.1809	-13.9004	-16.1591
Dover--Rochester, NH--ME	-12.3986	-14.2086	-14.6892	-17.1827
Duluth, MN--WI	-10.516	-11.0376	-13.1538	-14.2812
Durham, NC	-8.76648	-10.6427	-11.6446	-13.2812
Elkhart, IN--MI	-14.5896	-16.2152	-17.6298	-19.1343
Elmira, NY	-9.11048	-10.9661	-10.8401	-13.7127
El Paso, TX--NM	-2.80236	-5.79957	-6.49073	-9.32157
Erie, PA	-13.1109	-14.7943	-15.3329	-17.3257
Eugene, OR	-6.34985	-6.53523	-7.54699	-9.35096
Evansville, IN--KY	-10.8348	-12.5104	-14.0715	-14.7504
Fairfield, CA	-5.33355	-5.68642	-6.26771	-7.72548
Fayetteville, NC	-8.36232	-9.80233	-10.6128	-11.7785
Fayetteville--Springdale--Rogers, AR--MO	-9.46691	-11.2299	-12.5786	-13.6817
Flint, MI	-13.7764	-15.4093	-16.8815	-18.3656
Fort Wayne, IN	-12.0021	-13.8223	-15.0705	-16.4217
Frederick, MD	-11.1657	-12.8157	-13.1109	-15.1233
Fresno, CA	-2.02271	-2.85788	-3.62735	-5.35235
Gadsden, AL	-8.09573	-10.7385	-11.7594	-13.04
Gainesville, FL	-1.33817	-2.83041	-3.70112	-4.22344
Gainesville, GA	-5.19084	-7.51207	-8.71001	-9.89811
Gastonia, NC--SC	-6.96804	-9.3884	-10.4438	-12.4597
Grand Junction, CO	-8.43976	-10.6146	-11.3675	-13.854
Grand Rapids, MI	-12.7979	-14.3461	-15.847	-17.2436
Green Bay, WI	-13.1363	-14.038	-15.7772	-17.3543
Greensboro, NC	-9.12892	-11.0956	-11.9006	-13.7892
Greenville, NC	-12.4553	-14.068	-15.1875	-16.4965
Greenville, SC	-4.35935	-6.85751	-7.86635	-9.55994
Gulfport, MS	-5.73371	-7.87599	-8.49978	-9.31161
Hagerstown, MD--WV--PA	-9.40894	-11.1785	-11.2227	-14.0226
Harlingen, TX	-3.228	-4.47284	-4.85637	-5.8852
Harrisburg, PA	-11.7281	-13.322	-13.1068	-15.9256
Hartford, CT	-11.5508	-13.2688	-13.1831	-16.2325
Hemet, CA	-4.61885	-5.19442	-5.56751	-6.57592
Hickory, NC	-7.31309	-9.39508	-10.2602	-11.9049
High Point, NC	-9.30836	-11.2129	-12.0148	-13.865
Holland, MI	-13.1045	-14.6748	-16.2662	-17.6406
Homosassa Springs--Beverly Hills--Citrus Springs, FL	-0.682836	-1.24357	-1.62683	-1.82775
Houston, TX	-7.7773	-10.7072	-11.5382	-13.4252
Huntsville, AL	-6.614	-8.54322	-9.40639	-10.4712
Indianapolis, IN	-12.6813	-14.4116	-15.8162	-16.8705
Jackson, MS	-7.09253	-9.92659	-10.826	-12.0003
Jacksonville, FL	-0.0954332	-0.508012	-0.724019	-0.870303
Jacksonville, NC	-2.60544	-3.32794	-3.84578	-4.34319
Johnson City, TN	-5.4049	-7.17828	-7.99112	-9.2248
Kalamazoo, MI	-12.6773	-14.3773	-15.8522	-17.3123
Kansas City, MO--KS	-11.5108	-12.8193	-15.3461	-16.2942
Kennewick--Pasco, WA	-6.5111	-6.31849	-7.56816	-9.2267
Kenosha, WI--IL	-14.1712	-15.4589	-17.2272	-18.5633
Killeen, TX	-6.34361	-8.24501	-8.58688	-10.2183
Kingsport, TN--VA	-4.72639	-6.28032	-7.00103	-8.07514
Kissimmee, FL	-0.0848774	-0.159906	-0.225338	-0.253694
Knoxville, TN	-7.18891	-9.12868	-10.196	-11.3963
La Crosse, WI--MN	-13.2649	-14.0252	-15.6974	-17.3121
Lady Lake--The Villages, FL	-0.957338	-1.74496	-2.28707	-2.58251
Lafayette, IN	-15.0657	-16.6385	-18.151	-19.2014
Lafayette, LA	-4.40877	-6.40338	-7.07252	-8.0502
Lakeland, FL	-0.23283	-0.3258	-0.416906	-0.447142
Lancaster, PA	-10.8405	-12.5289	-12.2575	-15.0177
Lancaster--Palmdale, CA	-2.98308	-4.26351	-4.83749	-6.84472
Lansing, MI	-13.1825	-14.8068	-16.2209	-17.6502
Laredo, TX	-3.83299	-4.67999	-4.89436	-5.73968
Las Cruces, NM	-7.3244	-10.2729	-11.044	-13.7056
Las Vegas--Henderson, NV	-2.33418	-3.5359	-4.42013	-6.39495
Lebanon, PA	-12.4162	-14.1813	-14.0005	-16.9843
Lees Summit, MO	-12.1786	-13.3374	-15.926	-16.8772
Leominster--Fitchburg, MA	-11.7434	-13.3982	-13.2024	-16.3241
Lexington-Fayette, KY	-9.08884	-10.8434	-12.0308	-13.1533
Lima, OH	-12.2777	-14.2125	-15.2791	-16.7701
Lincoln, NE	-8.299	-10.0409	-12.1438	-12.7835
Little Rock, AR	-9.7835	-12.0602	-13.294	-14.2078
Longview, TX	-7.06775	-9.622	-10.3131	-11.9108
Lorain--Elyria, OH	-11.4998	-13.3518	-14.3473	-16.0874
Los Angeles--Long Beach--Anaheim, CA	-5.07171	-6.39907	-6.96414	-9.16447
Louisville/Jefferson County, KY--IN	-10.8028	-12.5428	-13.9805	-14.9199
Lubbock, TX	-5.47422	-8.8034	-9.42083	-11.5763
McAllen, TX	-1.26826	-1.85555	-2.07132	-2.5669
McKinney, TX	-2.82016	-5.52716	-6.28948	-8.22612
Macon, GA	-6.20374	-8.9975	-10.439	-11.5523
Madison, WI	-12.6786	-13.7489	-15.3197	-16.5714
Manchester, NH	-10.2607	-11.9223	-12.2256	-14.7605
Mandeville--Covington, LA	-4.19357	-6.9667	-7.78908	-8.88098
Mansfield, OH	-10.831	-12.5988	-13.6399	-15.1291
Medford, OR	-6.04068	-6.24562	-7.4492	-9.45761
Memphis, TN--MS--AR	-11.4591	-13.6292	-14.837	-15.7061
Merced, CA	-1.63962	-2.22057	-2.80717	-4.25411
Miami, FL	-0.023267	-0.0767417	-0.1183	-0.147306
Milwaukee, WI	-13.3502	-14.6405	-16.2626	-17.7521
Minneapolis--St. Paul, MN--WI	-13.1257	-13.5091	-15.4437	-16.7371
Mission Viejo--Lake Forest--San Clemente, CA	-2.77295	-3.6172	-4.07876	-5.56771
Mobile, AL	-5.75195	-9.0363	-9.85699	-11.0838
Modesto, CA	-3.55413	-4.21713	-5.15788	-7.22209
Monroe, LA	-7.0673	-9.92459	-10.8311	-12.06
Montgomery, AL	-4.94213	-8.26014	-9.48947	-10.82
Muncie, IN	-9.66098	-11.7124	-13.0035	-14.2732
Murfreesboro, TN	-8.54977	-10.0234	-11.0181	-11.7801
Murrieta--Temecula--Menifee, CA	-4.80182	-5.38505	-5.75571	-6.75714
Muskegon, MI	-13.4115	-14.9317	-16.5302	-17.98
Myrtle Beach--Socastee, SC--NC	-0.523385	-0.705433	-0.839414	-0.947417
Nampa, ID	-8.07183	-8.37187	-9.65473	-12.0572
Nashua, NH--MA	-10.3822	-12.0646	-12.3899	-14.9448
Nashville-Davidson, TN	-9.20745	-10.7939	-11.8746	-12.685
New Bedford, MA	-9.48863	-11.076	-11.8216	-13.9949
New Haven, CT	-10.3401	-11.904	-12.1386	-14.8721
New Orleans, LA	-4.08568	-6.72546	-7.59731	-8.69496
New York--Newark, NY--NJ--CT	-12.2918	-13.7923	-13.9687	-16.8788
North Port--Port Charlotte, FL	-0.173633	-0.315261	-0.43083	-0.488058
Norwich--New London, CT--RI	-9.83435	-11.3577	-11.7542	-14.3623
Ocala, FL	-1.51774	-2.68103	-3.50374	-3.88646
Ogden--Layton, UT	-7.99401	-9.34882	-10.7913	-13.3655
Oklahoma City, OK	-9.37475	-12.0893	-13.3884	-15.284
Olympia--Lacey, WA	-8.32321	-8.34689	-9.67254	-12.1621
Omaha, NE--IA	-9.10463	-10.6666	-12.9563	-13.5723
Orlando, FL	-0.23682	-0.404354	-0.556559	-0.610526
Oxnard, CA	-1.80021	-2.32041	-2.63772	-3.63122
Palm Bay--Melbourne, FL	-0.377833	-0.888191	-1.35215	-1.5207
Palm Coast--Daytona Beach--Port Orange, FL	-0.337486	-0.577513	-0.767886	-0.845452
Pensacola, FL--AL	-2.28266	-4.69512	-5.32016	-6.19438
Peoria, IL	-12.1701	-13.3966	-15.3865	-16.2704
Petaluma, CA	-4.92736	-5.27649	-5.96077	-7.68171
Philadelphia, PA--NJ--DE--MD	-12.2589	-14.0012	-14.3112	-16.9445
Phoenix--Mesa, AZ	-2.5288	-3.68823	-3.97797	-5.38517
Pittsburgh, PA	-11.73	-13.3495	-13.8075	-15.8336
Portland, ME	-10.0636	-11.7957	-12.3842	-14.4363
Portland, OR--WA	-9.22394	-9.43607	-10.7002	-12.9568
Port St. Lucie, FL	-0.142446	-0.304549	-0.457353	-0.521411
Poughkeepsie--Newburgh, NY--NJ	-11.8281	-13.5894	-13.6074	-16.4853
Providence, RI--MA	-11.5493	-13.2109	-13.7666	-16.3039
Provo--Orem, UT	-7.99406	-9.54015	-10.8481	-13.4629
Racine, WI	-13.3029	-14.6327	-16.2925	-17.7614
Raleigh, NC	-8.61529	-10.44	-11.4175	-13.0104
Reading, PA	-11.461	-13.1484	-12.7923	-15.7344
Reno, NV--CA	-3.06179	-3.71946	-4.83219	-7.00161
Richmond, VA	-10.2241	-11.8236	-12.7673	-14.4929
Riverside--San Bernardino, CA	-0.626818	-1.69682	-2.2088	-3.90086
Roanoke, VA	-10.8044	-12.865	-13.4597	-15.7478
Rochester, NY	-12.4043	-14.2751	-14.7802	-17.0251
Rockford, IL	-12.7443	-14.0575	-15.8498	-17.0091
Rock Hill, SC	-6.24432	-8.72235	-9.783	-11.7343
Round Lake Beach--McHenry--Grayslake, IL--WI	-13.5507	-14.8617	-16.5143	-17.8185
Sacramento, CA	-2.9882	-3.56382	-4.39697	-6.33539
St. Louis, MO--IL	-12.368	-13.7028	-15.7362	-16.5322
Salem, OR	-5.79559	-5.84126	-7.00701	-9.13408
Salinas, CA	-2.72846	-3.22661	-3.83947	-5.35601
Salt Lake City--West Valley City, UT	-4.89429	-6.27589	-7.7375	-10.4803
San Antonio, TX	-6.737	-9.24209	-9.81731	-12.0053
San Diego, CA	-2.89309	-3.7569	-4.13681	-5.77698
San Francisco--Oakland, CA	-4.49691	-5.0459	-5.69706	-7.55415
San Jose, CA	-3.5101	-3.9074	-4.45939	-5.8593
Santa Barbara, CA	-2.03149	-2.39198	-2.74134	-3.86987
Santa Clarita, CA	-3.06923	-4.2438	-4.69121	-6.53878
Santa Cruz, CA	-3.28472	-3.84147	-4.5143	-6.20586
Santa Maria, CA	-1.0785	-1.74193	-2.20673	-3.8532
Santa Rosa, CA	-5.74889	-6.13174	-6.81804	-8.61154
Sarasota--Bradenton, FL	-0.319567	-0.575134	-0.795033	-0.876119
Savannah, GA	-2.40594	-4.66109	-5.59861	-6.79341
Scranton, PA	-10.372	-12.0501	-11.5067	-14.7854
Seattle, WA	-9.53109	-9.50918	-11.1806	-13.8752
Sebastian--Vero Beach South--Florida Ridge, FL	-0.188888	-0.345844	-0.491045	-0.56158
Shreveport, LA	-5.59992	-8.08078	-9.16727	-9.9224
Simi Valley, CA	-2.27483	-2.92746	-3.22153	-4.29509
Sioux Falls, SD	-10.4487	-11.1414	-13.2646	-14.0197
Slidell, LA	-3.47542	-5.90258	-6.63892	-7.60048
South Bend, IN--MI	-14.6766	-16.2766	-17.6982	-19.1956
South Lyon--Howell, MI	-14.6857	-16.204	-17.5456	-18.9436
Spartanburg, SC	-7.61232	-10.079	-11.1037	-12.8887
Spokane, WA	-7.49846	-7.32369	-9.12248	-11.5802
Springfield, IL	-11.2046	-12.537	-14.4766	-15.3375
Springfield, MA--CT	-11.8908	-13.5832	-13.2293	-16.4658
Springfield, MO	-10.0273	-11.7831	-13.4672	-14.4899
Springfield, OH	-12.4683	-14.2161	-15.4193	-16.6733
Spring Hill, FL	-0.375072	-0.809655	-1.15692	-1.27406
Stockton, CA	-2.7737	-3.35513	-4.32535	-6.45921
Syracuse, NY	-13.1281	-14.7219	-14.8545	-17.296
Tallahassee, FL	-0.531595	-2.03082	-2.669	-3.15606
Tampa--St. Petersburg, FL	-0.341143	-0.668947	-0.955905	-1.03655
Terre Haute, IN	-11.6896	-13.3493	-15.0046	-15.861
Texas City, TX	-9.35326	-12.093	-12.9724	-14.7045
Thousand Oaks, CA	-1.94584	-2.50555	-2.75442	-3.67815
Toledo, OH--MI	-14.4141	-16.2163	-17.3934	-18.9184
Topeka, KS	-9.78567	-11.3907	-13.8664	-14.8928
Trenton, NJ	-10.6709	-12.3059	-12.4484	-15.0696
Tucson, AZ	-2.61409	-4.63227	-5.21715	-7.91811
Tulsa, OK	-9.5539	-11.5822	-13.198	-14.7279
Tuscaloosa, AL	-6.53446	-9.06085	-10.0441	-11.1203
Twin Rivers--Hightstown, NJ	-10.38	-11.99	-12.1302	-14.6952
Tyler, TX	-7.47163	-10.0466	-10.7115	-12.3992
Utica, NY	-12.8052	-14.3906	-14.2906	-17.0721
Valdosta, GA	-1.65301	-2.90502	-3.43287	-3.87031
Vallejo, CA	-3.97655	-4.65157	-5.43613	-7.67888
Victorville--Hesperia, CA	-4.43395	-5.5919	-6.32183	-8.1455
Villas, NJ	-13.4726	-15.1106	-15.8978	-18.0197
Vineland, NJ	-10.5432	-12.128	-12.721	-14.9216
Virginia Beach, VA	-9.22349	-10.7392	-11.9848	-13.6671
Visalia, CA	-3.91668	-4.86553	-5.61812	-7.49914
Waco, TX	-10.9738	-13.983	-14.5397	-16.9885
Waldorf, MD	-9.33159	-11.0199	-11.6283	-13.7245
Warner Robins, GA	-4.08496	-6.0388	-7.0072	-7.80661
Washington, DC--VA--MD	-11.9912	-13.831	-14.3948	-16.6014
Waterbury, CT	-10.1099	-11.5485	-11.5677	-14.2067
Waterloo, IA	-13.3571	-14.2653	-16.0077	-17.193
Westminster--Eldersburg, MD	-10.8933	-12.6919	-13.3357	-15.4991
Wichita, KS	-6.4413	-8.99375	-10.861	-12.2127
Williamsburg, VA	-9.73881	-11.0206	-12.1612	-13.65
Wilmington, NC	-4.62227	-5.68171	-6.44547	-7.14545
Winston-Salem, NC	-9.66298	-11.5615	-12.4078	-14.0836
Winter Haven, FL	-0.758047	-1.03417	-1.28081	-1.3597
Worcester, MA--CT	-11.6326	-13.2737	-13.0656	-16.1741
Yakima, WA	-4.14758	-3.85736	-5.22676	-7.45515
York, PA	-12.19	-13.9234	-13.7497	-16.6842
Youngstown, OH--PA	-11.2432	-12.9924	-13.6759	-15.5292

## Sheet: Figure 4
Urban Areas	Fig. 4a (%/°C)	Fig. 4b (%/°C)
Aberdeen--Bel Air South--Bel Air North, MD	13.5023	-8.63548
Akron, OH	15.4636	-7.40593
Albany, GA	11.3442	-14.2594
Albany--Schenectady, NY	16.6439	-7.48453
Albuquerque, NM	11.3358	-10.2797
Allentown, PA--NJ	15.0459	-7.99847
Alton, IL--MO	10.4551	-8.88555
Anderson, IN	13.5941	-7.48326
Ann Arbor, MI	13.6084	-6.40131
Anniston--Oxford, AL	12.5973	-11.4659
Antioch, CA	16.3636	-14.6322
Asheville, NC	13.9689	-10.5593
Athens-Clarke County, GA	11.734	-11.2282
Atlanta, GA	12.0961	-11.3111
Atlantic City, NJ	14.0204	-10.4202
Augusta-Richmond County, GA--SC	10.8657	-12.714
Austin, TX	10.6085	-13.0705
Avondale--Goodyear, AZ	10.3164	-12.3574
Bakersfield, CA	11.0513	-13.2264
Baltimore, MD	13.0237	-8.74744
Barnstable Town, MA	18.3829	-9.73736
Baton Rouge, LA	11.5549	-14.0882
Beaumont, TX	12.357	-16.5606
Billings, MT	17.5284	-6.60733
Binghamton, NY--PA	23.8679	-6.56628
Birmingham, AL	11.6508	-11.2006
Bloomington, IN	11.6244	-8.36026
Boise City, ID	14.9802	-7.24581
Bonita Springs, FL	12.0188	-21.902
Boston, MA--NH--RI	14.7247	-9.20289
Boulder, CO	11.6975	-8.37537
Bremerton, WA	29.3071	-9.12704
Bridgeport--Stamford, CT--NY	15.784	-9.05176
Brownsville, TX	13.1652	-15.8182
Buffalo, NY	17.6682	-6.97643
Burlington, NC	11.5633	-9.58135
Camarillo, CA	25.5976	-22.1997
Canton, OH	15.6836	-7.22097
Cape Coral, FL	12.0525	-20.3044
Cartersville, GA	11.4059	-10.4527
Cedar Rapids, IA	12.0065	-7.78329
Charleston--North Charleston, SC	12.3687	-14.4619
Charlotte, NC--SC	11.6329	-10.5336
Chattanooga, TN--GA	10.8985	-11.2181
Chicago, IL--IN	11.5937	-7.48903
Cincinnati, OH--KY--IN	12.113	-7.8892
Cleveland, OH	14.7917	-7.07127
College Station--Bryan, TX	11.6349	-13.7485
Colorado Springs, CO	14.1142	-9.14935
Columbia, SC	11.2984	-12.3344
Columbus, GA--AL	12.097	-12.6804
Columbus, OH	13.2008	-7.59771
Concord, CA	16.4789	-15.6235
Concord, NC	12.5779	-10.6691
Conroe--The Woodlands, TX	10.0828	-13.733
Corpus Christi, TX	11.4531	-14.7758
Dallas--Fort Worth--Arlington, TX	10.8502	-12.5799
Dalton, GA	11.2851	-11.2878
Danbury, CT--NY	17.4714	-8.17417
Davenport, IA--IL	11.5419	-7.27794
Dayton, OH	13.5882	-7.71805
Decatur, IL	10.5795	-7.56862
Deltona, FL	12.4557	-17.1276
Denton--Lewisville, TX	11.5039	-11.7781
Denver--Aurora, CO	11.5435	-8.57825
Des Moines, IA	10.9606	-8.12999
Detroit, MI	15.5479	-6.48837
Dover, DE	14.5269	-9.33926
Dover--Rochester, NH--ME	17.1915	-8.67099
Duluth, MN--WI	14.5208	-5.36901
Durham, NC	12.021	-10.6986
Elkhart, IN--MI	15.1342	-7.00486
Elmira, NY	17.3931	-7.21817
El Paso, TX--NM	10.6995	-12.442
Erie, PA	16.0223	-6.8957
Eugene, OR	28.7033	-11.1042
Evansville, IN--KY	11.9256	-8.89406
Fairfield, CA	12.4252	-11.4909
Fayetteville, NC	13.3615	-10.483
Fayetteville--Springdale--Rogers, AR--MO	11.3213	-9.51394
Flint, MI	15.7362	-6.70827
Fort Wayne, IN	13.6728	-7.12549
Frederick, MD	13.6001	-7.36991
Fresno, CA	11.2205	-12.7225
Gadsden, AL	12.4358	-10.6459
Gainesville, FL	11.8743	-16.6943
Gainesville, GA	11.1909	-10.8573
Gastonia, NC--SC	12.0691	-10.4605
Grand Junction, CO	11.9889	-7.38615
Grand Rapids, MI	16.0751	-6.74934
Green Bay, WI	15.8277	-6.78584
Greensboro, NC	12.478	-10.0192
Greenville, NC	13.143	-10.4029
Greenville, SC	12.1744	-10.9402
Gulfport, MS	12.4608	-13.2905
Hagerstown, MD--WV--PA	13.6418	-8.33432
Harlingen, TX	13.2938	-16.7349
Harrisburg, PA	13.9274	-7.94448
Hartford, CT	14.5019	-8.19917
Hemet, CA	12.4817	-10.5217
Hickory, NC	13.1267	-9.96351
High Point, NC	12.3745	-10.0898
Holland, MI	15.422	-6.88593
Homosassa Springs--Beverly Hills--Citrus Springs, FL	12.3423	-16.3815
Houston, TX	11.4556	-15.6617
Huntsville, AL	12.2618	-11.3988
Indianapolis, IN	11.9688	-7.86352
Jackson, MS	11.3247	-12.176
Jacksonville, FL	11.1763	-16.2777
Jacksonville, NC	13.2163	-12.4843
Johnson City, TN	11.5484	-9.47435
Kalamazoo, MI	15.3545	-6.7207
Kansas City, MO--KS	10.9244	-9.34275
Kennewick--Pasco, WA	14.2254	-6.76475
Kenosha, WI--IL	13.5941	-7.66748
Killeen, TX	11.9666	-12.25
Kingsport, TN--VA	12.396	-9.71965
Kissimmee, FL	12.2042	-19.8859
Knoxville, TN	11.512	-10.6848
La Crosse, WI--MN	12.6179	-7.25736
Lady Lake--The Villages, FL	10.117	-15.2557
Lafayette, IN	12.7035	-7.57378
Lafayette, LA	12.3068	-15.5362
Lakeland, FL	10.1674	-17.0223
Lancaster, PA	14.8757	-7.88819
Lancaster--Palmdale, CA	11.5809	-11.6198
Lansing, MI	16.5716	-6.48488
Laredo, TX	11.3469	-13.087
Las Cruces, NM	11.8144	-9.92033
Las Vegas--Henderson, NV	9.42037	-10.9969
Lebanon, PA	14.2049	-8.04829
Lees Summit, MO	11.0958	-8.94844
Leominster--Fitchburg, MA	19.5129	-7.98382
Lexington-Fayette, KY	12.8517	-8.96166
Lima, OH	15.272	-7.23067
Lincoln, NE	11.1361	-8.30074
Little Rock, AR	11.611	-10.4208
Longview, TX	11.8235	-11.9978
Lorain--Elyria, OH	16.1142	-7.00961
Los Angeles--Long Beach--Anaheim, CA	8.00756	-15.2745
Louisville/Jefferson County, KY--IN	11.253	-9.08411
Lubbock, TX	11.6375	-11.9908
McAllen, TX	12.0943	-18.1226
McKinney, TX	10.5244	-12.6414
Macon, GA	11.9364	-12.3244
Madison, WI	12.2015	-7.34474
Manchester, NH	16.0061	-8.7658
Mandeville--Covington, LA	10.0271	-14.6364
Mansfield, OH	16.0572	-6.60805
Medford, OR	15.3429	-10.412
Memphis, TN--MS--AR	12.1013	-10.4601
Merced, CA	11.1086	-12.317
Miami, FL	12.2756	-24.2407
Milwaukee, WI	13.6496	-7.62061
Minneapolis--St. Paul, MN--WI	11.4554	-7.0363
Mission Viejo--Lake Forest--San Clemente, CA	14.5327	-20.1691
Mobile, AL	12.541	-13.4772
Modesto, CA	13.4834	-12.2135
Monroe, LA	11.8339	-12.0966
Montgomery, AL	11.7997	-12.3868
Muncie, IN	13.8905	-7.46304
Murfreesboro, TN	11.1471	-10.5916
Murrieta--Temecula--Menifee, CA	11.8863	-9.38141
Muskegon, MI	16.2791	-7.18581
Myrtle Beach--Socastee, SC--NC	11.6611	-14.3909
Nampa, ID	16.2775	-6.63592
Nashua, NH--MA	15.8668	-8.15912
Nashville-Davidson, TN	10.8785	-10.7127
New Bedford, MA	17.1201	-10.5629
New Haven, CT	16.6765	-8.42505
New Orleans, LA	10.5433	-16.6096
New York--Newark, NY--NJ--CT	14.8338	-9.18395
North Port--Port Charlotte, FL	11.3172	-18.6305
Norwich--New London, CT--RI	17.4302	-8.89471
Ocala, FL	12.19	-16.4204
Ogden--Layton, UT	14.0666	-6.95628
Oklahoma City, OK	11.3207	-10.2873
Olympia--Lacey, WA	34.8841	-10.9336
Omaha, NE--IA	10.9999	-7.95087
Orlando, FL	11.2642	-19.2706
Oxnard, CA	25.4866	-21.4545
Palm Bay--Melbourne, FL	11.3967	-17.9714
Palm Coast--Daytona Beach--Port Orange, FL	11.5257	-16.9249
Pensacola, FL--AL	12.8718	-14.8791
Peoria, IL	11.8246	-7.74921
Petaluma, CA	19.675	-13.9954
Philadelphia, PA--NJ--DE--MD	14.3585	-8.96476
Phoenix--Mesa, AZ	10.4459	-14.4059
Pittsburgh, PA	14.7166	-7.46466
Portland, ME	19.4576	-8.27729
Portland, OR--WA	25.1402	-10.9369
Port St. Lucie, FL	11.65	-18.5228
Poughkeepsie--Newburgh, NY--NJ	17.147	-7.89802
Providence, RI--MA	16.1067	-9.30381
Provo--Orem, UT	14.0113	-7.08056
Racine, WI	13.6466	-7.84034
Raleigh, NC	11.9101	-10.5909
Reading, PA	14.8624	-7.90648
Reno, NV--CA	11.9348	-9.32879
Richmond, VA	12.0419	-9.56668
Riverside--San Bernardino, CA	8.42579	-13.66
Roanoke, VA	12.3264	-9.59303
Rochester, NY	17.1565	-6.92502
Rockford, IL	12.3006	-7.12797
Rock Hill, SC	11.5568	-10.4466
Round Lake Beach--McHenry--Grayslake, IL--WI	14.543	-7.30309
Sacramento, CA	12.5522	-11.5636
St. Louis, MO--IL	10.5491	-8.77364
Salem, OR	28.3636	-11.3336
Salinas, CA	33.795	-16.4027
Salt Lake City--West Valley City, UT	11.5524	-7.8028
San Antonio, TX	12.2077	-14.1284
San Diego, CA	14.385	-18.5661
San Francisco--Oakland, CA	28.8704	-19.065
San Jose, CA	20.0563	-14.7854
Santa Barbara, CA	19.0139	-14.1173
Santa Clarita, CA	6.3139	-10.5727
Santa Cruz, CA	28.9142	-15.4108
Santa Maria, CA	32.118	-21.1268
Santa Rosa, CA	21.1553	-13.665
Sarasota--Bradenton, FL	11.2392	-20.0256
Savannah, GA	12.3282	-14.4203
Scranton, PA	17.0791	-7.48206
Seattle, WA	28.2366	-10.8
Sebastian--Vero Beach South--Florida Ridge, FL	11.6043	-19.9173
Shreveport, LA	10.4573	-11.9795
Simi Valley, CA	8.84477	-14.1886
Sioux Falls, SD	12.701	-7.55636
Slidell, LA	9.6725	-13.7711
South Bend, IN--MI	15.1619	-6.7662
South Lyon--Howell, MI	14.211	-6.04278
Spartanburg, SC	13.1426	-10.9615
Spokane, WA	17.8609	-7.95842
Springfield, IL	10.9559	-8.22185
Springfield, MA--CT	16.1722	-7.9203
Springfield, MO	11.4256	-9.71066
Springfield, OH	14.0469	-7.4975
Spring Hill, FL	11.9528	-17.2079
Stockton, CA	13.9144	-11.8425
Syracuse, NY	17.1791	-7.04011
Tallahassee, FL	11.1212	-15.2514
Tampa--St. Petersburg, FL	11.5084	-19.6063
Terre Haute, IN	12.7056	-7.89285
Texas City, TX	13.8134	-17.9039
Thousand Oaks, CA	7.52723	-14.865
Toledo, OH--MI	14.2339	-6.98738
Topeka, KS	10.5803	-9.12433
Trenton, NJ	14.4151	-8.75849
Tucson, AZ	11.1384	-13.1043
Tulsa, OK	10.6896	-10.4505
Tuscaloosa, AL	11.8538	-11.7308
Twin Rivers--Hightstown, NJ	10.3688	-8.74449
Tyler, TX	11.7363	-12.4424
Utica, NY	19.3712	-7.0056
Valdosta, GA	11.7323	-13.9377
Vallejo, CA	12.9145	-14.2256
Victorville--Hesperia, CA	10.3052	-11.3098
Villas, NJ	15.0556	-10.022
Vineland, NJ	14.7052	-9.23971
Virginia Beach, VA	11.9696	-11.6715
Visalia, CA	11.3229	-11.0103
Waco, TX	12.1828	-11.8417
Waldorf, MD	11.4906	-8.67627
Warner Robins, GA	12.1432	-12.0244
Washington, DC--VA--MD	12.2015	-8.88881
Waterbury, CT	16.9883	-7.52188
Waterloo, IA	12.5241	-7.1233
Westminster--Eldersburg, MD	12.3633	-8.28891
Wichita, KS	10.7493	-10.0169
Williamsburg, VA	12.1719	-10.8527
Wilmington, NC	11.8015	-13.3458
Winston-Salem, NC	11.5641	-9.87839
Winter Haven, FL	10.5212	-16.9145
Worcester, MA--CT	20.31	-7.86097
Yakima, WA	16.2882	-8.02075
York, PA	14.5729	-8.45789
Youngstown, OH--PA	16.669	-7.24969

## Sheet: Figure 5
Unit: %
	Mean	2010–2019	Business-as-usual	Zero-carbon
	Contiguous U.S.	2.64504	2.31612	2.1424
	Northeast	2.6305	2.32316	2.21619
	Upper Midwest	2.9188	2.28065	2.08775
	Ohio Valley	2.91337	2.35546	2.16319
	Southeast	2.57485	2.4049	2.23107
	Northern Rockies and Plains	2.80706	2.29783	2.01807
	South	2.53305	2.28669	2.10088
	Southwest	2.7454	2.29827	2.06915
	Northwest	2.63681	2.23664	2.02452
	West	2.37076	2.17199	1.99547
	Std	2010–2019	Business-as-usual	Zero-carbon
	Contiguous U.S.	0.209604	0.1127	0.111242
	Northeast	0.072037	0.0361236	0.0853525
	Upper Midwest	0.0533694	0.0470507	0.0673568
	Ohio Valley	0.0808058	0.122707	0.0348774
	Southeast	0.199659	0.137942	0.0955083
	Northern Rockies and Plains	0.113496	0.04079	0.0042967
	South	0.108017	0.0320369	0.0876457
	Southwest	0.0954848	0.0480239	0.0760178
	Northwest	6.55963e-16	4.63836e-16	4.63836e-16
	West	0.0777287	0.0238929	0.0286996

## Sheet: Figure 6
Urban Areas	SSP1-2.6	SSP2-4.5	SSP3-7.0	SSP5-8.5		Unit: %
Aberdeen--Bel Air South--Bel Air North, MD	18.2076	15.9544	-5.455	38.677
Akron, OH	11.5346	8.86865	-11.0603	28.9738
Albany, GA	31.4376	29.3143	5.21702	57.4067
Albany--Schenectady, NY	16.5833	13.5907	-6.22497	34.4624
Albuquerque, NM	19.5384	16.7654	-3.00106	37.4002
Allentown, PA--NJ	17.6949	14.8616	-6.65936	38.0343
Alton, IL--MO	11.8983	10.1718	-9.42426	29.36
Anderson, IN	7.65325	4.90444	-15.703	25.5527
Ann Arbor, MI	8.50195	5.90373	-13.2114	24.4821
Anniston--Oxford, AL	24.5695	22.2594	-1.55194	49.21
Antioch, CA	25.1196	23.0374	2.0752	45.2496
Asheville, NC	9.94605	6.9311	-15.1097	30.3724
Athens-Clarke County, GA	31.6637	29.0143	5.60938	54.7062
Atlanta, GA	32.7052	30.2697	7.00488	55.9472
Atlantic City, NJ	12.9143	10.7766	-8.41749	30.8573
Augusta-Richmond County, GA--SC	33.594	31.5817	8.39761	57.8448
Austin, TX	27.7188	26.2059	4.13579	51.1551
Avondale--Goodyear, AZ	21.2005	20.4181	-0.160989	45.466
Bakersfield, CA	28.7792	26.958	4.75553	51.7341
Baltimore, MD	21.8026	19.5086	-1.3284	41.1515
Barnstable Town, MA	17.2498	14.6397	-4.43334	32.8598
Baton Rouge, LA	26.2466	24.8941	3.1637	49.3006
Beaumont, TX	27.0515	25.6916	4.25339	49.9807
Billings, MT	19.2015	16.615	-4.46506	36.4091
Binghamton, NY--PA	17.6332	14.2597	-5.81132	34.6203
Birmingham, AL	30.9567	28.8921	4.93812	55.8446
Bloomington, IN	5.20162	3.02251	-16.773	23.3027
Boise City, ID	20.8031	18.8093	-2.18592	39.1292
Bonita Springs, FL	32.0985	31.589	11.0284	57.4145
Boston, MA--NH--RI	21.7657	18.7816	-1.6112	39.0574
Boulder, CO	17.3507	14.134	-5.83373	33.8386
Bremerton, WA	11.4829	9.56621	-10.8717	28.9815
Bridgeport--Stamford, CT--NY	21.4147	18.4696	-1.85716	38.8094
Brownsville, TX	27.1161	26.7452	6.88106	50.8527
Buffalo, NY	17.1774	13.9684	-5.82405	33.2648
Burlington, NC	14.0548	11.5807	-10.4178	35.3202
Camarillo, CA	28.7491	26.7891	4.97232	51.4857
Canton, OH	12.67	9.91916	-10.2321	30.1632
Cape Coral, FL	31.8792	31.3998	10.8768	57.4763
Cartersville, GA	16.7469	13.999	-10.5287	41.5054
Cedar Rapids, IA	10.6196	8.47968	-12.0587	28.555
Charleston--North Charleston, SC	19.4502	17.6398	-3.22068	41.3325
Charlotte, NC--SC	19.8827	17.6704	-3.38565	40.7009
Chattanooga, TN--GA	17.7039	15.6503	-4.49643	37.3421
Chicago, IL--IN	11.2262	9.05567	-10.1593	27.1382
Cincinnati, OH--KY--IN	12.0704	9.81654	-9.78208	29.7581
Cleveland, OH	9.99138	7.37192	-11.1361	25.4645
College Station--Bryan, TX	23.9359	22.6087	-0.0749245	48.5046
Colorado Springs, CO	19.0452	15.6338	-5.02068	35.8654
Columbia, SC	18.2907	16.3534	-4.4157	39.7779
Columbus, GA--AL	33.7532	31.7053	8.32942	58.3901
Columbus, OH	10.9926	8.72132	-10.6955	28.4036
Concord, CA	28.2281	25.9966	4.13934	48.9703
Concord, NC	16.2346	13.9184	-7.73695	37.7987
Conroe--The Woodlands, TX	25.6949	23.9191	1.43726	49.0899
Corpus Christi, TX	25.7101	24.6704	3.36834	49.4581
Dallas--Fort Worth--Arlington, TX	27.242	25.9933	4.2829	50.2134
Dalton, GA	25.8639	23.318	-0.747202	49.5492
Danbury, CT--NY	19.9972	17.1719	-2.89578	37.5992
Davenport, IA--IL	11.1896	9.08626	-10.4864	27.7191
Dayton, OH	10.7855	8.33969	-11.4235	28.2091
Decatur, IL	10.2744	8.13138	-12.2395	28.6099
Deltona, FL	29.835	28.6764	5.8627	56.1261
Denton--Lewisville, TX	26.3893	24.9798	3.51597	48.6962
Denver--Aurora, CO	17.9388	14.6908	-5.39606	34.4781
Des Moines, IA	13.5465	11.646	-8.83726	31.6935
Detroit, MI	9.88827	7.27065	-11.9764	25.9316
Dover, DE	12.4796	10.0692	-13.0996	35.3928
Dover--Rochester, NH--ME	10.7813	7.51475	-14.8801	30.5974
Duluth, MN--WI	8.31842	6.15556	-11.6433	20.7524
Durham, NC	19.0415	16.9991	-4.3364	40.2036
Elkhart, IN--MI	7.06997	4.38102	-16.2439	24.5203
Elmira, NY	17.9829	14.6054	-6.70321	36.4924
El Paso, TX--NM	19.8923	18.7556	1.50365	39.289
Erie, PA	16.7455	14.187	-4.09841	32.4771
Eugene, OR	16.0076	13.8706	-6.45791	33.213
Evansville, IN--KY	9.97228	8.13791	-10.8959	27.6541
Fairfield, CA	27.7424	25.7392	4.24414	48.7164
Fayetteville, NC	17.1254	15.1891	-6.12813	38.5519
Fayetteville--Springdale--Rogers, AR--MO	18.2175	16.2389	-6.65819	40.6726
Flint, MI	10.1442	7.47715	-11.9828	25.9681
Fort Wayne, IN	10.3001	7.66031	-12.2507	27.2732
Frederick, MD	7.82482	5.8626	-12.8247	25.6207
Fresno, CA	28.8179	26.9991	4.89159	51.3256
Gadsden, AL	20.354	17.6434	-6.73469	44.8728
Gainesville, FL	33.9391	32.2624	9.09769	59.2503
Gainesville, GA	20.1336	17.496	-4.97061	42.3006
Gastonia, NC--SC	17.5511	15.3003	-5.92336	38.5181
Grand Junction, CO	16.541	13.6385	-6.06463	33.3564
Grand Rapids, MI	9.64905	7.02081	-12.9318	26.3847
Green Bay, WI	8.11932	5.82847	-13.6248	23.897
Greensboro, NC	18.2165	16.0017	-4.95143	38.5173
Greenville, NC	11.415	9.2246	-12.7392	33.5249
Greenville, SC	20.4575	17.8721	-3.39105	40.6993
Gulfport, MS	21.0606	19.9677	-0.244963	43.5496
Hagerstown, MD--WV--PA	0.388439	-1.90282	-21.5342	19.2593
Harlingen, TX	27.6419	27.6438	6.69104	53.7466
Harrisburg, PA	15.498	12.976	-7.91255	35.4453
Hartford, CT	18.6805	15.7388	-5.07385	37.4961
Hemet, CA	22.403	20.661	-2.43042	47.3419
Hickory, NC	8.34068	5.80828	-16.7257	30.751
High Point, NC	17.5346	15.299	-6.00353	38.327
Holland, MI	5.74222	3.25805	-15.3743	20.9361
Homosassa Springs--Beverly Hills--Citrus Springs, FL	18.0166	16.3564	-8.2786	46.3007
Houston, TX	28.1285	26.6831	4.72906	51.3032
Huntsville, AL	32.8564	30.7784	7.63404	55.9825
Indianapolis, IN	8.77408	6.59386	-12.6208	25.9831
Jackson, MS	26.9383	25.3873	3.57098	49.6691
Jacksonville, FL	29.1888	27.4339	6.23052	51.7133
Jacksonville, NC	14.8278	12.9121	-6.35956	33.4803
Johnson City, TN	14.9133	12.1948	-9.20538	34.7283
Kalamazoo, MI	7.60158	4.91207	-15.0657	24.2027
Kansas City, MO--KS	14.6003	13.281	-7.55247	33.8768
Kennewick--Pasco, WA	11.4272	9.82223	-8.80439	27.1879
Kenosha, WI--IL	5.71059	3.6406	-12.6905	18.3174
Killeen, TX	24.8347	23.261	1.59471	47.5643
Kingsport, TN--VA	12.9408	10.1531	-11.3164	32.6641
Kissimmee, FL	30.0779	29.1144	7.03702	56.1942
Knoxville, TN	17.5438	15.3696	-5.25613	37.5233
La Crosse, WI--MN	4.87494	3.06058	-15.1388	20.0751
Lady Lake--The Villages, FL	23.2249	21.9424	-0.329469	48.8621
Lafayette, IN	6.6705	4.38406	-15.5341	24.3408
Lafayette, LA	26.284	24.823	2.64095	49.9929
Lakeland, FL	29.4821	28.2029	6.30392	54.5824
Lancaster, PA	14.2521	11.4183	-10.5772	35.1597
Lancaster--Palmdale, CA	30.0928	27.8803	5.46869	52.1177
Lansing, MI	7.98164	5.18527	-15.095	24.7539
Laredo, TX	28.5497	28.6978	10.2108	51.9318
Las Cruces, NM	19.8215	17.5656	-3.2278	40.5578
Las Vegas--Henderson, NV	20.5691	19.3841	-1.02917	42.9296
Lebanon, PA	12.6221	9.67654	-13.0844	34.2464
Lees Summit, MO	15.2058	14.1677	-6.28348	34.3953
Leominster--Fitchburg, MA	16.0315	12.8973	-7.66895	34.0071
Lexington-Fayette, KY	20.1504	17.9458	-3.03165	39.7058
Lima, OH	5.58665	2.68987	-17.6438	22.9692
Lincoln, NE	15.2954	13.1003	-7.74233	33.4393
Little Rock, AR	24.0669	22.744	0.908349	46.8354
Longview, TX	24.4374	22.9676	0.779832	47.6989
Lorain--Elyria, OH	8.80346	5.97487	-12.0979	23.0996
Los Angeles--Long Beach--Anaheim, CA	28.0563	25.2596	3.58857	47.4797
Louisville/Jefferson County, KY--IN	18.9676	16.9449	-3.74975	38.531
Lubbock, TX	27.3713	24.3833	2.68045	47.4878
McAllen, TX	27.9716	27.8968	6.92318	54.0874
McKinney, TX	30.3022	28.6964	6.22896	53.4099
Macon, GA	33.8638	31.5343	8.12751	57.7777
Madison, WI	7.81835	5.64963	-13.4088	24.1044
Manchester, NH	21.7333	18.9056	-1.31952	39.5741
Mandeville--Covington, LA	14.2334	12.0353	-10.2947	37.4444
Mansfield, OH	5.54831	2.7047	-18.1736	24.0387
Medford, OR	18.4477	16.3741	-4.33521	36.6215
Memphis, TN--MS--AR	21.3549	19.9357	-1.34668	42.8797
Merced, CA	26.8468	24.7623	1.90657	49.7463
Miami, FL	35.3256	34.4948	12.9273	61.1061
Milwaukee, WI	9.93458	7.50328	-11.4701	25.2896
Minneapolis--St. Paul, MN--WI	12.7739	10.8516	-8.78506	28.9112
Mission Viejo--Lake Forest--San Clemente, CA	27.1008	25.3206	4.05882	49.3855
Mobile, AL	32.4358	30.6679	7.52962	57.3248
Modesto, CA	29.3445	27.2678	4.88448	51.0508
Monroe, LA	19.3232	17.7979	-4.05116	42.3145
Montgomery, AL	35.9291	33.9525	10.825	60.1694
Muncie, IN	7.83819	5.03404	-15.5968	25.6813
Murfreesboro, TN	15.6304	13.7275	-8.11268	37.585
Murrieta--Temecula--Menifee, CA	21.8208	20.1373	-1.75959	45.1686
Muskegon, MI	2.77608	0.258083	-18.48	18.1799
Myrtle Beach--Socastee, SC--NC	18.3305	16.7947	-2.21961	38.1451
Nampa, ID	19.9718	17.9932	-2.76107	38.0739
Nashua, NH--MA	16.0732	12.9974	-8.68566	35.5376
Nashville-Davidson, TN	17.9059	16.1164	-4.77486	38.7376
New Bedford, MA	22.7922	20.0237	-0.874721	41.0232
New Haven, CT	17.4606	14.5445	-5.87536	35.2188
New Orleans, LA	23.14	21.8614	2.54427	43.6595
New York--Newark, NY--NJ--CT	19.853	17.3139	-2.28842	37.4406
North Port--Port Charlotte, FL	31.7507	30.8241	9.04464	57.6989
Norwich--New London, CT--RI	12.8826	9.96547	-11.1499	31.6511
Ocala, FL	28.8375	27.2532	3.70643	55.2723
Ogden--Layton, UT	17.341	14.9461	-4.63193	33.2507
Oklahoma City, OK	26.4335	24.9439	2.79406	48.1751
Olympia--Lacey, WA	15.4968	13.4856	-6.50869	32.0532
Omaha, NE--IA	15.6478	13.4568	-7.29943	33.209
Orlando, FL	33.0334	31.8988	10.2811	57.7447
Oxnard, CA	29.3125	27.4282	6.19809	51.4315
Palm Bay--Melbourne, FL	27.2098	26.5149	8.01051	48.9663
Palm Coast--Daytona Beach--Port Orange, FL	27.5335	26.407	5.58361	51.1198
Pensacola, FL--AL	33.4028	31.6209	7.93353	59.5502
Peoria, IL	9.57596	7.64765	-12.4435	27.4598
Petaluma, CA	27.7639	25.3123	2.55602	49.0081
Philadelphia, PA--NJ--DE--MD	21.1121	18.4808	-2.16764	39.822
Phoenix--Mesa, AZ	20.8497	19.8949	-0.581805	44.5361
Pittsburgh, PA	11.2155	8.71524	-10.6144	28.5823
Portland, ME	21.1108	18.1255	-2.57228	39.097
Portland, OR--WA	17.0613	14.9318	-5.05321	34.097
Port St. Lucie, FL	30.6737	29.8643	9.24953	55.1076
Poughkeepsie--Newburgh, NY--NJ	10.8921	7.95452	-12.3718	29.2273
Providence, RI--MA	19.2516	16.2508	-4.50619	36.9782
Provo--Orem, UT	18.8614	16.3401	-3.17985	34.7853
Racine, WI	3.06838	0.792886	-16.6326	17.1105
Raleigh, NC	19.4427	17.4088	-3.81806	40.4533
Reading, PA	14.9949	12.1086	-10.0074	36.0697
Reno, NV--CA	20.187	18.0935	-2.52347	39.1695
Richmond, VA	18.0528	16.0139	-4.48236	37.4399
Riverside--San Bernardino, CA	28.583	26.4156	4.54321	50.1579
Roanoke, VA	9.67316	7.4897	-11.3685	27.1637
Rochester, NY	17.5246	14.3272	-5.49963	33.9342
Rockford, IL	10.3602	7.96171	-12.6489	27.7409
Rock Hill, SC	21.3987	19.1009	-1.96237	41.945
Round Lake Beach--McHenry--Grayslake, IL--WI	10.367	8.11142	-10.0243	24.4629
Sacramento, CA	29.3385	27.0995	4.90473	49.9369
St. Louis, MO--IL	13.8801	12.2544	-7.89932	32.7033
Salem, OR	18.5821	16.5194	-4.25666	36.9597
Salinas, CA	28.8157	26.4566	4.47851	49.7754
Salt Lake City--West Valley City, UT	21.6263	19.1725	-1.7053	39.3998
San Antonio, TX	28.5934	27.2699	5.13232	52.7342
San Diego, CA	27.7487	25.4224	4.50712	47.7487
San Francisco--Oakland, CA	27.5604	25.176	4.1743	47.1616
San Jose, CA	29.9198	27.5331	5.45141	51.0176
Santa Barbara, CA	24.1386	22.0633	3.19577	42.1235
Santa Clarita, CA	28.4971	25.7903	3.92139	48.398
Santa Cruz, CA	23.4498	21.267	1.05437	42.5752
Santa Maria, CA	31.5372	29.0963	6.45211	53.6949
Santa Rosa, CA	28.8637	26.4892	4.71205	49.0964
Sarasota--Bradenton, FL	33.124	32.1786	9.98812	59.7938
Savannah, GA	31.7708	29.7209	7.03504	55.4612
Scranton, PA	19.8876	16.8688	-3.64112	38.2614
Seattle, WA	14.7965	12.9336	-6.547	30.5911
Sebastian--Vero Beach South--Florida Ridge, FL	30.0602	29.3321	8.90432	54.5021
Shreveport, LA	22.1659	20.659	-1.49834	45.5359
Simi Valley, CA	28.4084	25.8974	3.79893	49.4565
Sioux Falls, SD	14.7528	12.747	-8.17386	32.3702
Slidell, LA	14.3172	12.3676	-7.56395	34.695
South Bend, IN--MI	10.2656	7.63575	-12.5156	26.9751
South Lyon--Howell, MI	-2.8215	-5.71145	-27.085	15.983
Spartanburg, SC	15.1929	12.7397	-9.12246	36.7323
Spokane, WA	18.7331	16.7998	-4.24296	35.5896
Springfield, IL	10.1038	8.09653	-12.9576	29.1542
Springfield, MA--CT	17.5122	14.5263	-5.82604	35.8058
Springfield, MO	14.1245	12.3629	-8.01411	33.2625
Springfield, OH	8.83301	6.3034	-13.9166	26.705
Spring Hill, FL	27.5105	25.9558	2.80374	53.8924
Stockton, CA	29.8013	27.6821	5.34921	50.9335
Syracuse, NY	16.5496	13.5681	-6.27811	33.7242
Tallahassee, FL	30.899	28.8465	5.87301	55.4029
Tampa--St. Petersburg, FL	33.8352	32.8063	10.836	59.7407
Terre Haute, IN	4.72984	2.44166	-17.4239	22.3993
Texas City, TX	22.9424	22.6902	3.04564	46.1727
Thousand Oaks, CA	28.431	25.9701	4.43842	48.8287
Toledo, OH--MI	8.80926	6.26644	-12.5839	24.6472
Topeka, KS	16.1079	14.6255	-5.87523	34.6295
Trenton, NJ	22.7554	20.149	-0.335406	41.4427
Tucson, AZ	18.6353	17.2887	-2.92838	40.9883
Tulsa, OK	24.614	23.2932	1.11328	46.847
Tuscaloosa, AL	35.2971	33.5694	10.5717	59.3006
Twin Rivers--Hightstown, NJ	23.1593	20.6778	-0.419773	43.2001
Tyler, TX	25.9089	24.4784	2.30835	49.2103
Utica, NY	18.1448	15.0105	-5.33017	35.4879
Valdosta, GA	31.6616	29.6112	6.10363	56.9484
Vallejo, CA	27.292	25.1242	4.01102	47.0263
Victorville--Hesperia, CA	25.8526	24.2249	1.16204	50.6657
Villas, NJ	6.59766	4.88364	-11.027	20.9454
Vineland, NJ	12.2919	9.93207	-10.1139	30.8649
Virginia Beach, VA	18.0458	16.0378	-4.2383	37.2313
Visalia, CA	27.9727	25.9532	3.62406	50.3524
Waco, TX	25.3814	23.9243	3.11363	47.1761
Waldorf, MD	15.0982	12.8117	-9.18659	36.4176
Warner Robins, GA	29.8835	27.3715	3.8418	53.706
Washington, DC--VA--MD	21.398	19.2504	-1.59401	41.1684
Waterbury, CT	19.6611	16.8834	-4.02916	38.6808
Waterloo, IA	9.32661	7.08408	-13.0799	25.9786
Westminster--Eldersburg, MD	6.45565	3.34728	-19.9305	27.9105
Wichita, KS	18.3337	16.1496	-4.67675	36.994
Williamsburg, VA	16.8842	15.1027	-5.87301	37.788
Wilmington, NC	18.6836	17.0448	-2.2792	38.3279
Winston-Salem, NC	14.8797	12.5835	-8.8941	35.8095
Winter Haven, FL	27.5098	26.6637	6.48369	51.4535
Worcester, MA--CT	13.7157	10.5079	-10.429	32.145
Yakima, WA	18.3345	16.4538	-4.49198	35.7124
York, PA	22.3588	19.7705	-1.34	42.1659
Youngstown, OH--PA	13.729	10.8902	-8.88753	30.5824

## Sheet: Figure 7
Urban Areas	SSP1-2.6	SSP2-4.5	SSP3-7.0	SSP5-8.5		Unit: %
Aberdeen--Bel Air South--Bel Air North, MD	16.7535	14.5197	-6.62693	36.9474
Akron, OH	8.71634	6.07954	-13.352	25.6121
Albany, GA	19.269	17.3147	-4.5573	42.7677
Albany--Schenectady, NY	11.7849	8.86687	-10.1216	28.7727
Albuquerque, NM	14.6357	11.9165	-7.0452	31.6101
Allentown, PA--NJ	16.3519	13.5429	-7.73116	36.4354
Alton, IL--MO	1.24593	-0.428325	-18.2096	16.746
Anderson, IN	4.56721	1.85939	-18.1636	21.862
Ann Arbor, MI	5.53312	2.97375	-15.627	20.9881
Anniston--Oxford, AL	13.7239	11.5656	-10.1789	36.1028
Antioch, CA	17.7385	15.7547	-3.982	36.57
Asheville, NC	4.40684	1.5202	-19.4117	23.7453
Athens-Clarke County, GA	20.2464	17.7807	-3.60552	41.1754
Atlanta, GA	21.9107	19.5941	-1.79314	43.0719
Atlantic City, NJ	11.758	9.63249	-9.36703	29.4865
Augusta-Richmond County, GA--SC	21.7811	19.901	-1.24159	43.7743
Austin, TX	16.4004	14.9672	-5.14428	37.6265
Avondale--Goodyear, AZ	14.6836	13.9282	-5.54583	37.6018
Bakersfield, CA	20.3303	18.5988	-2.15615	41.6761
Baltimore, MD	20.3801	18.1031	-2.49148	39.4754
Barnstable Town, MA	13.0831	10.5167	-7.89366	27.9895
Baton Rouge, LA	22.6736	21.3442	0.227017	45.0426
Beaumont, TX	23.4566	22.1214	1.28909	45.706
Billings, MT	12.7758	10.2822	-9.69185	28.8766
Binghamton, NY--PA	13.3709	10.074	-9.26096	29.6093
Birmingham, AL	19.6876	17.74	-4.15985	42.295
Bloomington, IN	1.64233	-0.491525	-19.6235	19.0616
Boise City, ID	13.5389	11.6332	-8.13643	30.5674
Bonita Springs, FL	24.52	24.0353	4.65266	48.3718
Boston, MA--NH--RI	16.9466	14.0308	-5.56083	33.4033
Boulder, CO	5.65342	2.62735	-15.3624	20.1826
Bremerton, WA	2.98279	1.20757	-17.6856	19.0879
Bridgeport--Stamford, CT--NY	16.4531	13.5814	-5.91465	32.984
Brownsville, TX	14.8398	14.4903	-3.45584	36.2484
Buffalo, NY	13.2779	10.1153	-9.02883	28.6577
Burlington, NC	8.61294	6.22713	-14.7242	28.7832
Camarillo, CA	21.0608	19.1851	-1.33717	42.3182
Canton, OH	9.85265	7.13253	-12.5212	26.8061
Cape Coral, FL	24.3718	23.9142	4.55738	48.497
Cartersville, GA	6.60481	4.0536	-18.3488	29.1081
Cedar Rapids, IA	2.2217	0.156591	-18.8668	18.5347
Charleston--North Charleston, SC	12.9102	11.1863	-8.53427	33.5624
Charlotte, NC--SC	13.9157	11.7814	-8.23172	33.6119
Chattanooga, TN--GA	5.70266	3.82407	-14.2748	23.2564
Chicago, IL--IN	8.31638	6.16775	-12.5628	23.7057
Cincinnati, OH--KY--IN	7.56935	5.36828	-13.4509	24.452
Cleveland, OH	7.19645	4.60758	-13.4375	22.1773
College Station--Bryan, TX	12.7146	11.4585	-9.17054	34.939
Colorado Springs, CO	7.54559	4.32123	-14.3548	22.3917
Columbia, SC	11.9841	10.1302	-9.53629	32.2754
Columbus, GA--AL	22.0115	20.0862	-1.25042	44.3495
Columbus, OH	7.59659	5.3608	-13.4694	24.3866
Concord, CA	20.5154	18.3923	-2.16217	39.8902
Concord, NC	10.3105	8.08781	-12.467	30.7099
Conroe--The Woodlands, TX	22.2366	20.4876	-1.3757	44.939
Corpus Christi, TX	13.8803	12.9118	-6.38591	35.3278
Dallas--Fort Worth--Arlington, TX	15.8696	14.6778	-5.09242	36.6612
Dalton, GA	14.1679	11.8418	-9.98897	35.6118
Danbury, CT--NY	15.0112	12.2593	-6.97369	31.7421
Davenport, IA--IL	2.45461	0.419741	-17.6693	17.4006
Dayton, OH	7.4591	5.05143	-14.1255	24.2712
Decatur, IL	-0.028946	-2.08295	-20.5926	16.2989
Deltona, FL	22.514	21.4144	-0.114646	47.3065
Denton--Lewisville, TX	15.4361	14.0802	-5.52401	35.6531
Denver--Aurora, CO	6.11838	3.06991	-15.0162	20.6932
Des Moines, IA	3.863	2.04732	-16.7347	20.2358
Detroit, MI	7.18042	4.58941	-14.1943	22.722
Dover, DE	11.1799	8.78839	-14.1138	33.7998
Dover--Rochester, NH--ME	6.73438	3.53583	-18.0425	25.6694
Duluth, MN--WI	1.66396	-0.391267	-17.1446	13.1873
Durham, NC	13.0263	11.0611	-9.20026	33.0485
Elkhart, IN--MI	4.44353	1.78195	-18.3477	21.3576
Elmira, NY	13.9096	10.5904	-9.97816	31.6117
El Paso, TX--NM	14.1561	13.0279	-3.40313	32.5028
Erie, PA	15.7283	13.1794	-4.9486	31.288
Eugene, OR	6.44377	4.47747	-14.1809	22.1971
Evansville, IN--KY	6.41824	4.60679	-13.8229	23.4418
Fairfield, CA	19.806	17.908	-2.2604	39.3903
Fayetteville, NC	10.9402	9.09006	-11.1032	31.1926
Fayetteville--Springdale--Rogers, AR--MO	7.09592	5.22359	-15.5332	27.2445
Flint, MI	7.37127	4.73556	-14.2469	22.6918
Fort Wayne, IN	7.18239	4.58045	-14.7755	23.5825
Frederick, MD	3.71959	1.81107	-16.1641	20.7848
Fresno, CA	20.3243	18.5958	-2.06371	41.2438
Gadsden, AL	10.5097	7.9568	-14.432	32.8725
Gainesville, FL	26.7317	25.1278	3.20454	50.6386
Gainesville, GA	9.52694	7.08866	-13.4017	29.6518
Gastonia, NC--SC	11.5999	9.43393	-10.7196	31.4273
Grand Junction, CO	5.26626	2.52516	-15.2904	20.1155
Grand Rapids, MI	6.95765	4.35778	-15.1191	23.175
Green Bay, WI	0.122846	-2.06032	-20.1213	14.4854
Greensboro, NC	12.3961	10.2617	-9.66295	31.6204
Greenville, NC	5.44517	3.35762	-17.4327	26.3288
Greenville, SC	14.3881	11.9052	-8.29091	33.5404
Gulfport, MS	17.5658	16.4938	-3.13618	39.3831
Hagerstown, MD--WV--PA	-3.44437	-5.66667	-24.5468	14.6536
Harlingen, TX	15.2202	15.2074	-3.70671	38.748
Harrisburg, PA	14.1472	11.6467	-8.99656	33.8379
Hartford, CT	13.5991	10.7366	-9.18163	31.4601
Hemet, CA	14.7567	13.0907	-8.56222	38.0321
Hickory, NC	2.59641	0.181719	-21.1588	23.7747
High Point, NC	11.6591	9.5094	-10.731	31.3417
Holland, MI	3.16242	0.704398	-17.4871	17.885
Homosassa Springs--Beverly Hills--Citrus Springs, FL	11.2216	9.65329	-13.5642	37.8673
Houston, TX	16.786	15.4088	-4.60407	37.776
Huntsville, AL	21.0692	19.1384	-1.95622	42.0582
Indianapolis, IN	5.13371	2.99589	-15.5843	21.6904
Jackson, MS	23.4752	21.9459	0.723766	45.5437
Jacksonville, FL	21.864	20.2051	0.202977	43.1022
Jacksonville, NC	8.37794	6.56597	-11.6235	25.973
Johnson City, TN	2.98542	0.528212	-18.6535	20.692
Kalamazoo, MI	4.99264	2.33004	-17.175	21.0846
Kansas City, MO--KS	4.27553	2.96536	-16.0452	21.5043
Kennewick--Pasco, WA	1.98064	0.508994	-16.5455	16.3811
Kenosha, WI--IL	3.12182	1.07229	-14.8762	15.3262
Killeen, TX	13.1007	11.6504	-7.97808	33.6358
Kingsport, TN--VA	1.03575	-1.47247	-20.6803	18.6451
Kissimmee, FL	22.8663	21.949	1.09347	47.5158
Knoxville, TN	5.79595	3.79952	-14.7728	23.6801
La Crosse, WI--MN	-2.85865	-4.60243	-21.4981	10.9842
Lady Lake--The Villages, FL	16.3645	15.1446	-5.89009	40.5517
Lafayette, IN	3.34159	1.09454	-18.212	20.3766
Lafayette, LA	22.6587	21.229	-0.316897	45.6638
Lakeland, FL	22.2512	21.0381	0.360176	45.9352
Lancaster, PA	12.9276	10.1188	-11.6204	33.5707
Lancaster--Palmdale, CA	22.8021	20.6594	-0.504376	43.4209
Lansing, MI	5.39588	2.63077	-17.1744	21.6651
Laredo, TX	16.2753	16.3921	-0.330224	37.3811
Las Cruces, NM	14.3363	12.1327	-7.71153	33.9883
Las Vegas--Henderson, NV	14.4805	13.3329	-6.05569	35.6397
Lebanon, PA	11.4526	8.52698	-13.9961	32.8212
Lees Summit, MO	4.95923	3.89894	-14.7943	22.1106
Leominster--Fitchburg, MA	11.5658	8.50828	-11.2627	28.7081
Lexington-Fayette, KY	9.1626	7.10052	-11.9709	26.7841
Lima, OH	2.61487	-0.2342	-19.9995	19.4234
Lincoln, NE	5.39154	3.28174	-15.8079	21.7211
Little Rock, AR	20.8778	19.5637	-1.71416	43.0072
Longview, TX	11.2071	9.8256	-10.0032	31.8485
Lorain--Elyria, OH	6.20369	3.40722	-14.2405	20.0635
Los Angeles--Long Beach--Anaheim, CA	20.3386	17.6768	-2.69353	38.4745
Louisville/Jefferson County, KY--IN	9.41475	7.48107	-11.5788	27.2329
Lubbock, TX	14.9167	12.1258	-7.4541	32.8512
McAllen, TX	15.6205	15.539	-3.41097	39.18
McKinney, TX	19.3355	17.7877	-2.78893	40.3241
Macon, GA	22.1582	19.9782	-1.39429	43.8514
Madison, WI	-1.26726	-3.3194	-20.8071	13.428
Manchester, NH	16.6258	13.8694	-5.51121	33.5712
Mandeville--Covington, LA	11.0286	8.87931	-12.8247	33.5607
Mansfield, OH	2.65933	-0.139593	-20.4521	20.5549
Medford, OR	9.65028	7.71909	-11.4675	26.3944
Memphis, TN--MS--AR	10.7637	9.38809	-10.0588	30.2592
Merced, CA	18.8099	16.8329	-4.58224	40.1686
Miami, FL	27.7637	26.9726	6.60792	52.0854
Milwaukee, WI	6.91635	4.52443	-13.9427	21.7591
Minneapolis--St. Paul, MN--WI	4.52513	2.69913	-15.5572	19.2568
Mission Viejo--Lake Forest--San Clemente, CA	19.0254	17.3252	-2.59139	39.7789
Mobile, AL	20.6975	19.0242	-2.06582	43.2523
Modesto, CA	21.5403	19.5581	-1.49014	41.8027
Monroe, LA	15.9987	14.4987	-6.74207	38.3144
Montgomery, AL	24.2146	22.3339	1.18992	46.2016
Muncie, IN	4.80367	2.03986	-18.0165	22.0519
Murfreesboro, TN	3.73791	2.00104	-17.5974	23.3638
Murrieta--Temecula--Menifee, CA	13.8709	12.271	-8.20071	35.6101
Muskegon, MI	0.367257	-2.12483	-20.4378	15.3085
Myrtle Beach--Socastee, SC--NC	11.8676	10.4113	-7.56506	30.5883
Nampa, ID	12.5839	10.7007	-8.80603	29.4135
Nashua, NH--MA	11.481	8.47956	-12.3485	30.0256
Nashville-Davidson, TN	6.20145	4.54792	-14.2775	24.8662
New Bedford, MA	18.0996	15.3822	-4.72869	35.4656
New Haven, CT	12.7041	9.86373	-9.73007	29.6042
New Orleans, LA	19.6808	18.423	-0.353095	39.5921
New York--Newark, NY--NJ--CT	16.0578	13.5598	-5.42597	32.9615
North Port--Port Charlotte, FL	24.1752	23.2983	2.76977	48.6214
Norwich--New London, CT--RI	7.99817	5.17112	-15.0329	25.833
Ocala, FL	21.6883	20.1812	-2.06253	46.6285
Ogden--Layton, UT	11.0348	8.70483	-9.85325	25.8542
Oklahoma City, OK	14.6995	13.2104	-6.89219	34.1137
Olympia--Lacey, WA	7.22793	5.35374	-13.2278	22.5138
Omaha, NE--IA	6.27905	4.1619	-14.9606	22.1473
Orlando, FL	25.5255	24.4497	4.05035	48.8287
Oxnard, CA	21.6569	19.8544	-0.125848	42.3585
Palm Bay--Melbourne, FL	20.0237	19.3616	1.9	40.5345
Palm Coast--Daytona Beach--Port Orange, FL	20.3418	19.2737	-0.376801	42.5853
Pensacola, FL--AL	20.9521	19.3083	-2.1706	44.5973
Peoria, IL	-0.15555	-2.01957	-20.3797	15.8313
Petaluma, CA	20.4642	18.1363	-3.33087	40.3981
Philadelphia, PA--NJ--DE--MD	19.8909	17.2738	-3.16697	38.3759
Phoenix--Mesa, AZ	14.3049	13.3884	-5.9806	36.6711
Pittsburgh, PA	8.19321	5.72412	-13.0831	24.9873
Portland, ME	16.1418	13.232	-6.62338	33.2522
Portland, OR--WA	8.90078	6.90799	-11.7053	24.6452
Port St. Lucie, FL	23.1915	22.4242	2.98851	46.2152
Poughkeepsie--Newburgh, NY--NJ	6.29564	3.42848	-16.0526	23.7112
Providence, RI--MA	14.6371	11.7032	-8.25757	31.5187
Provo--Orem, UT	12.1073	9.66398	-8.77433	26.8972
Racine, WI	0.346965	-1.89493	-18.8746	13.9319
Raleigh, NC	13.3938	11.4379	-8.71789	33.2724
Reading, PA	13.7949	10.9284	-10.955	34.62
Reno, NV--CA	12.1381	10.1537	-9.10467	29.704
Richmond, VA	11.9721	10.0185	-9.42531	30.3067
Riverside--San Bernardino, CA	20.3576	18.2973	-2.18069	40.4501
Roanoke, VA	5.69207	3.55929	-14.6156	22.4723
Rochester, NY	13.0285	9.89826	-9.1772	28.6509
Rockford, IL	7.70663	5.32892	-14.8027	24.5594
Rock Hill, SC	15.5269	13.3029	-6.74749	34.9813
Round Lake Beach--McHenry--Grayslake, IL--WI	7.85491	5.61579	-12.1227	21.5279
Sacramento, CA	21.5716	19.4425	-1.43109	40.8254
St. Louis, MO--IL	2.3166	0.748146	-17.4119	18.9304
Salem, OR	10.2058	8.27892	-11.0486	27.1914
Salinas, CA	20.8668	18.6356	-1.99542	40.4485
Salt Lake City--West Valley City, UT	14.4938	12.1213	-7.56362	30.9852
San Antonio, TX	16.8738	15.6242	-4.49515	38.6979
San Diego, CA	20.0405	17.8289	-1.82779	38.7379
San Francisco--Oakland, CA	19.9462	17.6853	-2.0742	38.2754
San Jose, CA	21.8451	19.5913	-1.12676	41.5543
Santa Barbara, CA	16.6601	14.6971	-3.04008	33.4987
Santa Clarita, CA	21.3654	18.7722	-1.88701	40.0431
Santa Cruz, CA	16.056	13.9842	-5.02891	33.9386
Santa Maria, CA	24.3145	21.978	0.56918	45.1229
Santa Rosa, CA	20.7299	18.4924	-1.91973	39.6062
Sarasota--Bradenton, FL	25.5205	24.6242	3.69919	50.6535
Savannah, GA	19.7161	17.8231	-2.79274	41.1649
Scranton, PA	18.7054	15.7066	-4.59912	36.8689
Seattle, WA	6.60348	4.86543	-13.25	21.1675
Sebastian--Vero Beach South--Florida Ridge, FL	22.5887	21.8985	2.64296	45.6161
Shreveport, LA	18.9394	17.4504	-4.12386	41.6472
Simi Valley, CA	20.7614	18.3791	-2.4063	40.4865
Sioux Falls, SD	5.47699	3.57353	-15.6999	21.4651
Slidell, LA	11.1392	9.23172	-10.1466	30.925
South Bend, IN--MI	7.50105	4.89846	-14.7594	23.6834
South Lyon--Howell, MI	-5.11074	-7.96323	-28.8412	13.1582
Spartanburg, SC	9.15657	6.80934	-13.9103	29.5092
Spokane, WA	11.146	9.32884	-10.4023	26.8089
Springfield, IL	-0.013649	-1.946	-21.1097	16.986
Springfield, MA--CT	12.7479	9.83574	-9.68543	30.151
Springfield, MO	3.20962	1.51881	-16.9371	20.2764
Springfield, OH	5.82235	3.32407	-16.3443	23.1024
Spring Hill, FL	20.2257	18.7557	-3.075	45.0887
Stockton, CA	21.9024	19.8855	-1.10291	41.626
Syracuse, NY	11.7636	8.85783	-10.1747	28.0921
Tallahassee, FL	23.6467	21.6973	-0.00581298	46.7678
Tampa--St. Petersburg, FL	26.1951	25.22	4.50201	50.6084
Terre Haute, IN	1.31692	-0.92538	-20.1525	18.3378
Texas City, TX	11.846	11.555	-6.32108	32.8391
Thousand Oaks, CA	20.6396	18.3112	-1.91664	39.744
Toledo, OH--MI	5.8597	3.34711	-15.0005	21.1667
Topeka, KS	5.99947	4.52116	-14.2489	22.5715
Trenton, NJ	21.5416	18.9491	-1.33278	40.0087
Tucson, AZ	12.6284	11.3216	-7.87454	33.7649
Tulsa, OK	12.9582	11.6495	-8.47786	32.8355
Tuscaloosa, AL	23.5884	21.9492	0.935976	45.3812
Twin Rivers--Hightstown, NJ	21.7787	19.3153	-1.54562	41.5653
Tyler, TX	15.0466	13.6712	-6.58579	36.1883
Utica, NY	13.7715	10.7036	-8.87996	30.3224
Valdosta, GA	19.3069	17.4345	-3.87047	42.1858
Vallejo, CA	19.5925	17.5306	-2.31718	38.0152
Victorville--Hesperia, CA	17.6843	16.1191	-5.45502	40.7491
Villas, NJ	5.56305	3.85322	-11.9053	19.7365
Vineland, NJ	11.2636	8.91279	-10.9512	29.6291
Virginia Beach, VA	12.1708	10.24	-9.03424	30.3334
Visalia, CA	20.1832	18.2481	-2.73375	41.063
Waco, TX	14.4744	13.0715	-5.9269	34.2038
Waldorf, MD	13.5994	11.3364	-10.3758	34.6238
Warner Robins, GA	17.8723	15.5715	-5.78657	39.44
Washington, DC--VA--MD	18.041	15.9295	-4.33803	37.2008
Waterbury, CT	14.5221	11.8229	-8.19013	32.5954
Waterloo, IA	0.659006	-1.46441	-20.0642	15.7956
Westminster--Eldersburg, MD	5.15072	2.0745	-20.918	26.3254
Wichita, KS	7.88574	5.75004	-13.2682	24.5567
Williamsburg, VA	11.0818	9.36595	-10.5751	30.8792
Wilmington, NC	12.0587	10.5041	-7.74299	30.5871
Winston-Salem, NC	8.8466	6.65267	-13.6989	28.6283
Winter Haven, FL	20.2588	19.4558	0.421416	42.8275
Worcester, MA--CT	9.22391	6.10228	-14.004	26.7943
Yakima, WA	9.34293	7.60205	-11.7663	25.3465
York, PA	21.1383	18.5625	-2.33591	40.7102
Youngstown, OH--PA	10.9614	8.15245	-11.1485	27.2995

## Sheet: Figure 8
Unit: %
	Fig. 8a–d	SSP1-2.6					SSP2-4.5					SSP3-7.0					SSP5-8.5
	Latitude band	Climate change	Population change	Power sector change	Overall	Overall (std)	Climate change	Population change	Power sector change	Overall	Overall (std)	Climate change	Population change	Power sector change	Overall	Overall (std)	Climate change	Population change	Power sector change	Overall	Overall (std)
	Latitude 25-27.5	2.08342	34.4951	-5.73618	30.8424	2.76544	3.78156	32.2413	-5.72991	30.2929	2.49822	4.16772	10.3575	-5.23525	9.29002	2.16445	6.45647	56.222	-6.31358	56.3649	3.2086
	Latitude 27.5-30	1.2985	31.8367	-5.27669	27.8585	3.89324	2.60067	29.4239	-5.2616	26.763	3.92448	2.88543	7.17345	-4.79222	5.26665	4.36335	4.53318	53.7264	-5.79625	52.4634	4.39284
	Latitude 30-32.5	0.711628	33.0292	-7.56392	26.1769	5.79012	1.52997	30.4919	-7.53314	24.4887	5.71376	1.59989	7.8135	-6.83777	2.57562	4.8675	2.66213	55.107	-8.30487	49.4642	7.02664
	Latitude 32.5-35	-0.254172	33.0479	-7.30411	25.4897	5.38397	0.249448	30.4428	-7.26078	23.4315	5.31707	0.293491	7.72297	-6.5867	1.42976	4.92478	0.824545	54.9716	-7.99327	47.8029	6.07452
	Latitude 35-37.5	-1.85419	32.0655	-11.2272	18.9841	5.68511	-1.43608	29.4681	-11.1503	16.8817	5.8566	-1.36873	6.98179	-10.0799	-4.46687	5.65773	-1.48155	53.6484	-12.2818	39.885	6.3136
	Latitude 37.5-40	-3.3297	31.7834	-11.5541	16.8997	7.90525	-3.06416	29.2392	-11.4899	14.6852	7.88539	-3.00093	7.45282	-10.4178	-5.96589	7.24046	-3.83384	52.4115	-12.6176	35.9601	8.89301
	Latitude 40-42.5	-5.40528	31.023	-11.5193	14.0984	4.90671	-5.53759	28.4325	-11.4481	11.4469	4.83868	-5.22498	6.82583	-10.3832	-8.78239	4.69631	-7.03735	51.3139	-12.5712	31.7054	5.514
	Latitude 42.5-45	-5.86943	30.2443	-11.9606	12.4143	6.46532	-5.99094	27.7173	-11.8814	9.845	6.38931	-5.79298	6.55489	-10.7911	-10.0292	5.92739	-7.77702	50.06	-13.0207	29.2623	7.40596
	Latitude 45-47.5	-4.43505	32.4461	-13.063	14.948	3.88797	-4.19127	30.0646	-12.9594	12.914	3.78291	-4.47283	9.48392	-11.7987	-6.78766	2.62847	-6.39151	51.4156	-14.0522	30.9719	5.50563
	Latitude 47.5-50	-4.33177	32.6397	-13.1999	15.108	5.12672	-3.87756	30.1525	-13.0919	13.183	5.11493	-4.13196	8.42679	-11.8522	-7.55735	4.68725	-6.29105	52.8316	-14.255	32.2855	4.67258
	Fig. 8e–h	SSP1-2.6					SSP2-4.5					SSP3-7.0					SSP5-8.5
	Latitude band	Climate change	Population change	Power sector change	Overall	Overall (std)	Climate change	Population change	Power sector change	Overall	Overall (std)	Climate change	Population change	Power sector change	Overall	Overall (std)	Climate change	Population change	Power sector change	Overall	Overall (std)
	Latitude 25-27.5	1.99917	33.2069	-13.5146	21.6915	5.01021	3.62911	31.0354	-13.4972	21.1673	4.73451	4.00768	9.97301	-12.3472	1.63355	4.026	6.1906	54.0652	-14.8536	45.4023	5.79275
	Latitude 27.5-30	1.24012	30.7514	-12.2845	19.707	4.41406	2.49027	28.4187	-12.2471	18.6619	4.34528	2.76974	6.92086	-11.1605	-1.46989	4.41736	4.34161	51.8517	-13.486	42.7073	5.1816
	Latitude 30-32.5	0.662386	31.9438	-14.2327	18.3734	4.33982	1.43978	29.4885	-14.1701	16.7581	4.3231	1.50966	7.55701	-12.8666	-3.79997	3.81777	2.50993	53.2439	-15.6134	40.1404	5.21922
	Latitude 32.5-35	-0.280276	31.8506	-14.7463	16.824	4.5519	0.189066	29.3402	-14.656	14.8733	4.53533	0.232915	7.45724	-13.297	-5.60683	4.43165	0.712292	52.9089	-16.1286	37.4927	4.89551
	Latitude 35-37.5	-1.83747	30.9504	-18.0377	11.0752	5.7258	-1.45123	28.4427	-17.9174	9.07409	5.8193	-1.38536	6.74591	-16.2215	-10.8609	5.55005	-1.52519	51.721	-19.7079	30.4879	6.37851
	Latitude 37.5-40	-3.32702	30.8638	-16.8447	10.692	7.57607	-3.09138	28.3879	-16.7528	8.54372	7.52839	-3.02784	7.21286	-15.2185	-11.0335	6.81893	-3.88552	50.8681	-18.366	28.6166	8.805
	Latitude 40-42.5	-5.39509	30.4021	-15.21	9.79693	5.25004	-5.54537	27.8603	-15.1168	7.19814	5.11715	-5.23469	6.68285	-13.7289	-12.2807	4.81703	-7.05894	50.2548	-16.5787	26.6171	6.12171
	Latitude 42.5-45	-5.85962	29.5104	-16.3838	7.26698	5.94929	-5.99881	27.0419	-16.2756	4.7675	5.76282	-5.80204	6.38859	-14.8018	-14.2152	5.37772	-7.79628	48.8089	-17.8122	23.2004	6.80371
	Latitude 45-47.5	-4.35384	31.2573	-19.9755	6.92793	4.0063	-4.12638	28.9646	-19.8197	5.01845	3.82292	-4.40547	9.14677	-18.0743	-13.333	2.68414	-6.28565	49.4783	-21.4616	21.7311	5.40324
	Latitude 47.5-50	-4.23276	31.4475	-20.1503	7.06442	5.77229	-3.79767	29.054	-19.9882	5.2682	5.7426	-4.05197	8.13337	-18.1253	-14.0439	5.15008	-6.15933	50.8419	-21.7342	22.9484	5.45956
